# Supplementary material for: The Multifaceted Effects of Short-Term Acute Hypoxia Stress: Insights into the Tolerance Mechanism of Propsilocerus akamusi (Diptera: Chironomidae)
Source: Insects. 2023 Oct 3;14(10):800. doi: 10.3390/insects14100800 (PMC10607839; doi:10.3390/insects14100800)
Supplement: Supplementary file 1 [file insects-14-00800-s001.zip]

Archive with 4 entries (4 files):
- Supplementary files/S1.xlsx
- Supplementary files/S2.xlsx
- Supplementary files/S3.xlsx
- Supplementary files/S4.xlsx
