# Supplementary material for: The Multifaceted Effects of Short-Term Acute Hypoxia Stress: Insights into the Tolerance Mechanism of Propsilocerus akamusi (Diptera: Chironomidae)
Source: Insects. 2023 Oct 3;14(10):800. doi: 10.3390/insects14100800 (PMC10607839; doi:10.3390/insects14100800)
Supplement: Supplementary file 1 [file insects-14-00800-s001.zip › Supplementary files/S1.xlsx]

## Sheet: 差异表达基因
id	H3-1	H3-2	H3-3	H3-4	O2-1	O2-2	O2-3	O2-4	PValue	KEGG_A_class	KEGG_B_class	K_ID		Pathway
Unigene0002770	979	989	918	960	17487	10295	16219	14663	1.93e-305	Metabolism;Metabolism;Metabolism	Global and overview maps;Global and overview maps;Metabolism of cofactors and vitamins	K00297;K00297;K00297	metF, MTHFR; methylenetetrahydrofolate reductase (NADH) [EC:1.5.1.54]	ko01100//Metabolic pathways;ko01200//Carbon metabolism;ko00670//One carbon pool by folate
Unigene0008527	108	95	87	99	1373	1124	1000	1081	7.32e-148	-	-	-		-
Unigene0011075	33168	37713	31981	37427	12017	10555	11436	11173	1.56e-124	Metabolism;Metabolism;Metabolism	Global and overview maps;Global and overview maps;Carbohydrate metabolism	K00164;K00164;K00164	OGDH, sucA; 2-oxoglutarate dehydrogenase E1 component [EC:1.2.4.2]	ko01100//Metabolic pathways;ko01200//Carbon metabolism;ko00020//Citrate cycle (TCA cycle)
Unigene0017040	1912	2260	1776	1952	7782	6858	6799	5988	3.5e-114	-	-	-		-
Unigene0002062	71	60	28	57	1095	776	847	799	2.81e-106	-	-	-		-
Unigene0005170	25868	26599	23888	27243	59682	61502	65443	62512	3.49e-96	-	-	-		-
Unigene0003009	1729	1683	1183	1449	6335	7180	8314	6534	6.71e-92	Metabolism;Organismal Systems;Metabolism;Metabolism;Metabolism;Metabolism	Global and overview maps;Aging;Xenobiotics biodegradation and metabolism;Metabolism of other amino acids;Xenobiotics biodegradation and metabolism;Xenobiotics biodegradation and metabolism	K00799;K00799;K00799;K00799;K00799;K00799	GST, gst; glutathione S-transferase [EC:2.5.1.18]	ko01100//Metabolic pathways;ko04212//Longevity regulating pathway - worm;ko00983//Drug metabolism - other enzymes;ko00480//Glutathione metabolism;ko00980//Metabolism of xenobiotics by cytochrome P450;ko00982//Drug metabolism - cytochrome P450
Unigene0000051	790	943	767	830	2038	1525	2034	1871	1.02e-84	-	-	-		-
Unigene0001265	955	1065	852	845	2164	1810	2048	2058	2.67e-75	-	-	-		-
Unigene0003388	3578	4883	3845	4449	1249	1082	1196	1185	4.5e-75	-	-	-		-
Unigene0006489	3845	5085	2060	3863	274	269	316	259	1.54e-74	-	-	-		-
Unigene0000321	5126	5939	5560	5792	1973	1545	1773	1728	2.24e-74	-	-	-		-
Unigene0000653	2494	2367	2261	2493	6713	4692	6069	5701	4.77e-73	-	-	-		-
Unigene0001727	36217	32465	32676	35045	92484	68116	83457	82445	1.03e-71	-	-	-		-
Unigene0016706	170830	148655	146606	146775	490724	375947	407158	467172	1.08e-71	-	-	-		-
Unigene0014515	2859	2517	2431	2854	6577	5339	6295	6001	1.13e-67	-	-	-		-
Unigene0010358	1567	1316	1187	1323	3599	3065	4219	3673	4.38e-61	Metabolism;Metabolism;Metabolism	Global and overview maps;Global and overview maps;Carbohydrate metabolism	K00029;K00029;K00029	E1.1.1.40, maeB; malate dehydrogenase (oxaloacetate-decarboxylating)(NADP+) [EC:1.1.1.40]	ko01100//Metabolic pathways;ko01200//Carbon metabolism;ko00620//Pyruvate metabolism
Unigene0007460	7896	9986	7947	9247	3166	2859	2890	2778	6.95e-61	-	-	-		-
Unigene0008726	6164	7791	6174	7068	2781	2406	2766	2799	5.37e-60	Organismal Systems	Development and regeneration	K12035	TRIM71; tripartite motif-containing protein 71 [EC:2.3.2.27]	ko04361//Axon regeneration
Unigene0008617	22591	18706	19767	20486	53094	41983	50733	49941	1.46e-59	-	-	-		-
Unigene0010770	452	284	248	281	2636	1818	2545	1713	4.16e-58	Metabolism;Metabolism	Global and overview maps;Carbohydrate metabolism	K01183;K01183	E3.2.1.14; chitinase [EC:3.2.1.14]	ko01100//Metabolic pathways;ko00520//Amino sugar and nucleotide sugar metabolism
Unigene0010106	823	650	703	661	2271	2049	2017	2205	2.61e-53	-	-	-		-
Unigene0007974	1182	1183	968	1096	245	256	207	215	2.67e-52	Metabolism;Metabolism;Metabolism;Metabolism	Global and overview maps;Global and overview maps;Global and overview maps;Amino acid metabolism	K01079;K01079;K01079;K01079	serB, PSPH; phosphoserine phosphatase [EC:3.1.3.3]	ko01100//Metabolic pathways;ko01200//Carbon metabolism;ko01230//Biosynthesis of amino acids;ko00260//Glycine, serine and threonine metabolism
Unigene0018938	1524	1425	1236	1416	5352	2989	5151	4669	1.01e-51	Metabolism	Xenobiotics biodegradation and metabolism	K03927	CES2; carboxylesterase 2 [EC:3.1.1.1 3.1.1.84 3.1.1.56]	ko00983//Drug metabolism - other enzymes
Unigene0011117	22842	14687	20265	21126	86693	63915	82732	78592	1.06e-51	-	-	-		-
Unigene0020540	7218	7874	6880	7167	20464	12458	18260	16018	9.89e-51	Metabolism;Metabolism;Metabolism;Metabolism	Global and overview maps;Global and overview maps;Global and overview maps;Carbohydrate metabolism	K00134;K00134;K00134;K00134	GAPDH, gapA; glyceraldehyde 3-phosphate dehydrogenase (phosphorylating) [EC:1.2.1.12]	ko01100//Metabolic pathways;ko01200//Carbon metabolism;ko01230//Biosynthesis of amino acids;ko00010//Glycolysis / Gluconeogenesis
Unigene0011602	303	135	231	208	3328	1630	2026	2108	1.23e-49	-	-	-		-
Unigene0009846	11	2	0	3	393	206	278	305	5.46e-48	-	-	-		-
Unigene0000050	101	74	120	72	766	471	638	676	6.3e-48	-	-	-		-
Unigene0018229	1789	1622	1576	1438	6035	4012	8059	6255	1.16e-47	-	-	-		-
Unigene0000824	1411	796	1000	1163	5725	6317	4916	5936	2.8e-47	Metabolism;Metabolism;Metabolism;Metabolism	Global and overview maps;Global and overview maps;Amino acid metabolism;Amino acid metabolism	K01940;K01940;K01940;K01940	argG, ASS1; argininosuccinate synthase [EC:6.3.4.5]	ko01100//Metabolic pathways;ko01230//Biosynthesis of amino acids;ko00250//Alanine, aspartate and glutamate metabolism;ko00220//Arginine biosynthesis
Unigene0015111	787	901	744	791	210	200	172	213	4.62e-47	Cellular Processes	Transport and catabolism	K21247	TP53INP2; tumor protein p53-inducible nuclear protein 2	ko04140//Autophagy - animal
Unigene0014867	22297	16760	22146	21446	78649	55367	63166	67280	2.66e-46	Metabolism;Metabolism;Metabolism	Global and overview maps;Carbohydrate metabolism;Amino acid metabolism	K01432;K01432;K01432	AFMID; arylformamidase [EC:3.5.1.9]	ko01100//Metabolic pathways;ko00630//Glyoxylate and dicarboxylate metabolism;ko00380//Tryptophan metabolism
Unigene0011952	23041	38406	29300	31831	8085	6719	6429	7534	5.71e-45	-	-	-		-
Unigene0008062	428	486	322	367	1136	998	948	1033	3.56e-44	Organismal Systems	Development and regeneration	K23480	ZNF362_384, LIN-29; zinc finger protein 362/384	ko04361//Axon regeneration
Unigene0010014	2813	2768	2670	2816	19888	10106	9331	13510	2.84e-43	Metabolism;Metabolism;Metabolism;Metabolism;Metabolism;Metabolism	Global and overview maps;Global and overview maps;Global and overview maps;Carbohydrate metabolism;Amino acid metabolism;Metabolism of cofactors and vitamins	K00600;K00600;K00600;K00600;K00600;K00600	glyA, SHMT; glycine hydroxymethyltransferase [EC:2.1.2.1]	ko01100//Metabolic pathways;ko01200//Carbon metabolism;ko01230//Biosynthesis of amino acids;ko00630//Glyoxylate and dicarboxylate metabolism;ko00260//Glycine, serine and threonine metabolism;ko00670//One carbon pool by folate
Unigene0016078	1743	1459	1407	1471	3437	3208	3249	3554	3.52e-43	-	-	-		-
Unigene0013107	1019	2418	1222	1491	170	114	98	154	5.62e-43	-	-	-		-
Unigene0018829	8	0	1	3	210	224	211	196	1.54e-42	Genetic Information Processing	Translation	K03231	EEF1A; elongation factor 1-alpha	ko03013//RNA transport
Unigene0009356	821	943	830	866	277	203	302	271	1.54e-42	-	-	-		-
Unigene0017801	7214	6092	6435	5789	14975	12401	13882	14299	3.71e-42	Metabolism;Metabolism	Global and overview maps;Energy metabolism	K03878;K03878	ND1; NADH-ubiquinone oxidoreductase chain 1 [EC:7.1.1.2]	ko01100//Metabolic pathways;ko00190//Oxidative phosphorylation
Unigene0004336	1988	1517	1483	1687	3906	3653	4256	3963	4.3e-42	-	-	-		-
Unigene0011473	3773	4917	3464	4321	1432	1126	1063	1253	9.78e-42	-	-	-		-
Unigene0001235	87035	60330	88613	75249	304730	266881	252536	271262	1.09e-41	-	-	-		-
Unigene0001952	446	352	275	321	1126	883	1065	1025	1.34e-41	-	-	-		-
Unigene0007731	696	475	288	494	3427	1913	3014	3005	1.41e-41	-	-	-		-
Unigene0011928	12170	18922	18444	16146	4106	3664	3983	4065	1.7e-41	Metabolism;Metabolism;Metabolism;Metabolism	Global and overview maps;Global and overview maps;Amino acid metabolism;Lipid metabolism	K18660;K18660;K18660;K18660	ACSF3; malonyl-CoA/methylmalonyl-CoA synthetase [EC:6.2.1.76 6.2.1.-]	ko01100//Metabolic pathways;ko01212//Fatty acid metabolism;ko00280//Valine, leucine and isoleucine degradation;ko00061//Fatty acid biosynthesis
Unigene0014993	4532	5361	4544	4740	1906	1409	1435	1690	4.53e-41	-	-	-		-
Unigene0012114	3751	5703	3510	4442	941	1106	991	991	7.03e-41	-	-	-		-
Unigene0013328	142	199	226	175	718	555	673	665	1.16e-40	-	-	-		-
Unigene0007863	1991	1272	1438	1744	5448	4382	5157	4948	1.2e-40	Metabolism;Metabolism	Global and overview maps;Carbohydrate metabolism	K00109;K00109		ko01100//Metabolic pathways;ko00650//Butanoate metabolism
Unigene0001497	1476	1368	891	1357	4761	4096	3349	4209	2.5e-40	Metabolism;Metabolism;Metabolism	Global and overview maps;Amino acid metabolism;Amino acid metabolism	K01611;K01611;K01611		ko01100//Metabolic pathways;ko00270//Cysteine and methionine metabolism;ko00330//Arginine and proline metabolism
Unigene0012080	8024	12426	12236	10521	2925	2175	2459	2557	1.13e-39	-	-	-		-
Unigene0019399	169988	268290	160255	212320	46462	52403	45078	47876	3.53e-39	-	-	-		-
Unigene0014501	1150	1236	927	973	2342	2490	2254	2333	4.47e-39	-	-	-		-
Unigene0014517	793	865	617	723	1881	1703	1507	1641	6.86e-39	-	-	-		-
Unigene0013054	8581	10143	8514	9667	4107	3192	3990	4282	6.99e-39	Metabolism;Metabolism	Metabolism of terpenoids and polyketides;Metabolism of terpenoids and polyketides	K15890;K15890		ko00900//Terpenoid backbone biosynthesis;ko00981//Insect hormone biosynthesis
Unigene0012001	16528	10713	16122	15375	65937	44278	49556	54698	5.44e-38	Metabolism;Metabolism;Metabolism	Global and overview maps;Global and overview maps;Metabolism of cofactors and vitamins	K00297;K00297;K00297		ko01100//Metabolic pathways;ko01200//Carbon metabolism;ko00670//One carbon pool by folate
Unigene0002865	137	103	257	180	15213	5842	5810	8947	8.53e-38	-	-	-		-
Unigene0009576	3783	2782	3048	3361	10069	7609	7687	8466	1.51e-37	Metabolism;Metabolism;Metabolism;Metabolism	Global and overview maps;Global and overview maps;Global and overview maps;Amino acid metabolism	K14677;K14677;K14677;K14677		ko01100//Metabolic pathways;ko01230//Biosynthesis of amino acids;ko01210//2-Oxocarboxylic acid metabolism;ko00220//Arginine biosynthesis
Unigene0011269	3051	2498	2024	2669	5711	4759	6144	5610	2.15e-37	-	-	-		-
Unigene0002403	391	520	565	459	91	68	69	71	3.55e-37	-	-	-		-
Unigene0008725	221	246	236	215	526	458	502	521	9.4e-37	-	-	-		-
Unigene0016323	546	638	367	487	1518	1658	1362	1464	9.81e-37	-	-	-		-
Unigene0019641	2991	3793	3358	3724	1448	1234	1490	1394	1.55e-36	-	-	-		-
Unigene0007925	432	513	577	453	87	86	97	86	3.59e-36	-	-	-		-
Unigene0007464	181	248	117	177	639	612	601	582	5.13e-36	-	-	-		-
Unigene0010345	2969	4176	2833	3514	1187	1155	1202	1101	2.2e-35	Environmental Information Processing	Membrane transport	K05673		ko02010//ABC transporters
Unigene0010361	360	363	316	268	899	709	1054	775	2.3e-35	-	-	-		-
Unigene0018047	370	388	288	287	40	32	58	27	2.48e-35	-	-	-		-
Unigene0009449	303	409	309	325	73	39	64	59	2.53e-35	Metabolism;Metabolism;Metabolism;Metabolism;Metabolism;Metabolism;Metabolism	Global and overview maps;Global and overview maps;Amino acid metabolism;Amino acid metabolism;Metabolism of cofactors and vitamins;Amino acid metabolism;Amino acid metabolism	K00815;K00815;K00815;K00815;K00815;K00815;K00815		ko01100//Metabolic pathways;ko01230//Biosynthesis of amino acids;ko00270//Cysteine and methionine metabolism;ko00350//Tyrosine metabolism;ko00130//Ubiquinone and other terpenoid-quinone biosynthesis;ko00360//Phenylalanine metabolism;ko00400//Phenylalanine, tyrosine and tryptophan biosynthesis
Unigene0008982	5533	4036	4454	4669	11865	10773	10657	10810	3.63e-35	-	-	-		-
Unigene0000115	6790	7668	6644	7544	3429	2631	2777	3056	1.49e-34	Cellular Processes	Transport and catabolism	K12562		ko04144//Endocytosis
Unigene0019111	179	176	156	148	496	350	426	398	2.63e-34	-	-	-		-
Unigene0007697	1080	854	909	912	2448	1694	2550	2167	3.21e-34	-	-	-		-
Unigene0021082	774	913	625	618	1828	1853	1666	1638	4.66e-34	-	-	-		-
Unigene0007670	440	330	464	428	1322	1029	1189	1222	7.4e-34	Metabolism;Metabolism;Metabolism;Metabolism	Global and overview maps;Nucleotide metabolism;Nucleotide metabolism;Metabolism of cofactors and vitamins	K03783;K03783;K03783;K03783		ko01100//Metabolic pathways;ko00230//Purine metabolism;ko00240//Pyrimidine metabolism;ko00760//Nicotinate and nicotinamide metabolism
Unigene0020552	242	212	276	243	919	636	688	723	1e-33	-	-	-		-
Unigene0000268	5731	8859	5104	6396	2172	1726	1803	1759	1.4e-33	Metabolism;Metabolism	Global and overview maps;Carbohydrate metabolism	K01858;K01858		ko01100//Metabolic pathways;ko00562//Inositol phosphate metabolism
Unigene0011961	2048	1218	1403	1557	6154	3914	6900	5444	1.95e-33	-	-	-		-
Unigene0014776	291	244	212	226	704	492	627	579	9.61e-33	Metabolism;Metabolism;Metabolism	Global and overview maps;Lipid metabolism;Metabolism of cofactors and vitamins	K11155;K11155;K11155		ko01100//Metabolic pathways;ko00561//Glycerolipid metabolism;ko00830//Retinol metabolism
Unigene0000142	1628	1958	1516	1651	783	701	801	766	1.23e-32	Environmental Information Processing	Signal transduction	K10305		ko04068//FoxO signaling pathway
Unigene0004857	9938	5181	7327	7657	34587	23259	26657	28999	2.41e-32	-	-	-		-
Unigene0009000	2688	3054	2947	2966	1316	950	1243	1182	3.55e-32	-	-	-		-
Unigene0008383	259	275	202	272	571	483	742	641	3.93e-32	-	-	-		-
Unigene0008540	2601	3999	2836	3215	364	206	594	514	5.74e-32	Metabolism;Metabolism;Metabolism	Global and overview maps;Carbohydrate metabolism;Carbohydrate metabolism	K00469;K00469;K00469		ko01100//Metabolic pathways;ko00562//Inositol phosphate metabolism;ko00053//Ascorbate and aldarate metabolism
Unigene0006198	2275	2932	2835	2845	1064	742	962	885	6.19e-32	-	-	-		-
Unigene0007516	301	281	243	277	677	474	663	548	2.6e-31	-	-	-		-
Unigene0014155	2218	3063	2749	2625	636	660	445	639	8.59e-31	-	-	-		-
Unigene0012903	27126	16196	20619	22662	60159	53770	64310	61491	1.61e-30	Metabolism;Metabolism	Global and overview maps;Carbohydrate metabolism	K01183;K01183		ko01100//Metabolic pathways;ko00520//Amino sugar and nucleotide sugar metabolism
Unigene0005019	4959	2794	2952	3760	15569	9354	12764	12313	2.09e-30	Metabolism;Metabolism;Metabolism;Metabolism;Metabolism;Metabolism	Global and overview maps;Carbohydrate metabolism;Amino acid metabolism;Amino acid metabolism;Metabolism of other amino acids;Carbohydrate metabolism	K13524;K13524;K13524;K13524;K13524;K13524		ko01100//Metabolic pathways;ko00640//Propanoate metabolism;ko00280//Valine, leucine and isoleucine degradation;ko00250//Alanine, aspartate and glutamate metabolism;ko00410//beta-Alanine metabolism;ko00650//Butanoate metabolism
Unigene0016787	1520	2084	1839	1895	703	475	661	618	2.29e-30	Metabolism;Metabolism;Metabolism	Global and overview maps;Metabolism of cofactors and vitamins;Metabolism of cofactors and vitamins	K01077;K01077;K01077		ko01100//Metabolic pathways;ko00790//Folate biosynthesis;ko00730//Thiamine metabolism
Unigene0014518	208	200	196	189	460	349	456	413	3.8e-30	-	-	-		-
Unigene0015517	1669	1914	1371	1824	372	459	299	332	4.41e-30	Metabolism;Metabolism	Global and overview maps;Amino acid metabolism	K00472;K00472		ko01100//Metabolic pathways;ko00330//Arginine and proline metabolism
Unigene0002406	7535	11329	8754	9984	3195	3067	2712	3135	1.18e-29	-	-	-		-
Unigene0009681	2853	3629	3589	3486	1270	1173	1157	1170	3.67e-29	Metabolism;Metabolism	Global and overview maps;Metabolism of cofactors and vitamins	K00763;K00763		ko01100//Metabolic pathways;ko00760//Nicotinate and nicotinamide metabolism
Unigene0010326	1047	1162	1048	1174	322	351	422	405	4e-29	Metabolism;Metabolism	Global and overview maps;Metabolism of other amino acids	K07232;K07232		ko01100//Metabolic pathways;ko00480//Glutathione metabolism
Unigene0007770	19552	10794	12985	15736	48781	37459	46208	44363	4.3e-29	Environmental Information Processing	Signal transduction	K06226		ko04341//Hedgehog signaling pathway - fly
Unigene0010347	435	597	346	453	114	59	75	84	6.68e-29	-	-	-		-
Unigene0006804	40	7	10	19	534	216	380	361	7.02e-29	-	-	-		-
Unigene0014158	804	884	484	836	168	164	148	141	7.05e-29	-	-	-		-
Unigene0011984	3439	4026	3540	3862	2003	1627	1956	1913	1.14e-28	-	-	-		-
Unigene0007563	4311	5529	4322	5068	1635	1875	1817	1759	1.58e-28	Environmental Information Processing	Membrane transport	K05679		ko02010//ABC transporters
Unigene0002005	4883	5892	4878	5643	2153	1616	2531	2175	2.09e-28	Cellular Processes;Cellular Processes	Transport and catabolism;Transport and catabolism	K08333;K08333		ko04140//Autophagy - animal;ko04136//Autophagy - other eukaryotes
Unigene0004927	952	1283	1273	1260	343	328	412	342	3.64e-28	Metabolism;Metabolism;Metabolism	Global and overview maps;Nucleotide metabolism;Amino acid metabolism	K00764;K00764;K00764		ko01100//Metabolic pathways;ko00230//Purine metabolism;ko00250//Alanine, aspartate and glutamate metabolism
Unigene0020717	5085	3323	4544	4653	11611	11023	10920	11774	3.84e-28	-	-	-		-
Unigene0008880	1292	1835	900	1274	368	260	344	327	8.46e-28	-	-	-		-
Unigene0009099	1782	2391	2009	2151	946	792	928	844	9.5e-28	Metabolism;Metabolism;Metabolism	Global and overview maps;Lipid metabolism;Lipid metabolism	K13510;K13510;K13510		ko01100//Metabolic pathways;ko00564//Glycerophospholipid metabolism;ko00565//Ether lipid metabolism
Unigene0012268	376	323	318	330	61	77	68	73	1.4e-27	-	-	-		-
Unigene0012030	4100	2651	2644	3188	9614	8576	7331	8462	1.73e-27	Metabolism;Metabolism;Metabolism	Global and overview maps;Lipid metabolism;Lipid metabolism	K13517;K13517;K13517		ko01100//Metabolic pathways;ko00564//Glycerophospholipid metabolism;ko00561//Glycerolipid metabolism
Unigene0006714	5265	3724	4267	4657	12044	7845	10607	10263	3.63e-27	-	-	-		-
Unigene0019403	195	138	150	209	1191	640	562	810	3.95e-27	-	-	-		-
Unigene0003744	8760	5899	7301	7457	18044	13716	18139	17111	4.01e-27	Metabolism;Metabolism;Metabolism	Global and overview maps;Carbohydrate metabolism;Carbohydrate metabolism	K00008;K00008;K00008		ko01100//Metabolic pathways;ko00040//Pentose and glucuronate interconversions;ko00051//Fructose and mannose metabolism
Unigene0017108	776	1076	778	858	324	224	267	312	7.57e-27	-	-	-		-
Unigene0014157	1262	2237	987	1809	128	161	303	150	8.09e-27	-	-	-		-
Unigene0002434	7090	8557	7062	8335	4138	3678	4282	4011	8.52e-27	Genetic Information Processing	Transcription	K03010		ko03020//RNA polymerase
Unigene0002192	1816	1684	1363	1703	633	554	550	651	1.87e-26	-	-	-		-
Unigene0013704	278	102	212	192	1307	944	981	1043	1.95e-26	-	-	-		-
Unigene0015219	4844	6181	6953	5465	968	1175	1750	1295	1.98e-26	-	-	-		-
Unigene0014029	1312	1513	978	1248	458	283	293	325	2.04e-26	Metabolism;Metabolism;Metabolism;Metabolism	Global and overview maps;Amino acid metabolism;Metabolism of cofactors and vitamins;Amino acid metabolism	K00457;K00457;K00457;K00457		ko01100//Metabolic pathways;ko00350//Tyrosine metabolism;ko00130//Ubiquinone and other terpenoid-quinone biosynthesis;ko00360//Phenylalanine metabolism
Unigene0009123	2880	4416	2875	3641	1107	1127	1253	1266	2.38e-26	-	-	-		-
Unigene0001854	720	686	352	627	2226	2126	1726	1640	2.6e-26	Cellular Processes	Transport and catabolism	K01371		ko04142//Lysosome
Unigene0005997	1026	1274	1030	1125	509	443	548	483	3.18e-26	-	-	-		-
Unigene0003195	66	359	147	156	24988	11014	4261	13284	4.42e-26	-	-	-		-
Unigene0009998	760	1442	544	967	98	104	170	129	5.31e-26	Metabolism;Metabolism;Metabolism	Global and overview maps;Global and overview maps;Amino acid metabolism	K12657;K12657;K12657		ko01100//Metabolic pathways;ko01230//Biosynthesis of amino acids;ko00330//Arginine and proline metabolism
Unigene0014944	1361	998	989	1260	3248	3227	2464	2837	5.97e-26	Metabolism;Metabolism;Metabolism;Metabolism	Global and overview maps;Global and overview maps;Lipid metabolism;Lipid metabolism	K15013;K15013;K15013;K15013		ko01100//Metabolic pathways;ko01212//Fatty acid metabolism;ko00071//Fatty acid degradation;ko00061//Fatty acid biosynthesis
Unigene0007515	29038	23979	21029	27953	63147	39400	71918	57263	6.23e-26	-	-	-		-
Unigene0019530	590	434	450	461	1257	924	1068	1028	6.42e-26	-	-	-		-
Unigene0002170	423	469	393	465	110	134	134	110	6.5e-26	-	-	-		-
Unigene0018192	1476	1676	1577	1657	767	619	658	673	6.92e-26	-	-	-		-
Unigene0020280	1208	658	667	779	2716	2165	2794	2533	1.88e-25	Metabolism	Metabolism of cofactors and vitamins	K15631		ko00790//Folate biosynthesis
Unigene0009172	652	579	496	550	1638	1316	1056	1381	2.92e-25	-	-	-		-
Unigene0004107	5524	6832	5171	6185	2441	2198	1829	2233	4.3e-25	-	-	-		-
Unigene0009005	2075	2460	2645	2301	972	717	800	811	7.9e-25	-	-	-		-
Unigene0019582	78	73	95	82	261	232	225	266	1.76e-24	-	-	-		-
Unigene0016483	3023	2197	1918	2361	5681	4106	5429	4755	1.78e-24	Metabolism;Metabolism;Metabolism;Metabolism;Metabolism	Global and overview maps;Metabolism of other amino acids;Xenobiotics biodegradation and metabolism;Xenobiotics biodegradation and metabolism;Lipid metabolism	K04097;K04097;K04097;K04097;K04097		ko01100//Metabolic pathways;ko00480//Glutathione metabolism;ko00980//Metabolism of xenobiotics by cytochrome P450;ko00982//Drug metabolism - cytochrome P450;ko00590//Arachidonic acid metabolism
Unigene0020807	1	0	3	2	93	118	141	118	2.05e-24	-	-	-		-
Unigene0003618	12389	13095	12370	13423	4859	4924	3846	4438	2.66e-24	Metabolism;Metabolism	Global and overview maps;Carbohydrate metabolism	K01648;K01648		ko01100//Metabolic pathways;ko00020//Citrate cycle (TCA cycle)
Unigene0002306	864	1081	877	990	441	385	422	383	2.72e-24	-	-	-		-
Unigene0010086	2164	3450	2189	2573	925	860	941	959	3.19e-24	-	-	-		-
Unigene0016217	42785	31642	25916	30568	76277	56004	72255	70681	3.68e-24	Metabolism;Metabolism	Global and overview maps;Energy metabolism	K00412;K00412		ko01100//Metabolic pathways;ko00190//Oxidative phosphorylation
Unigene0012876	3064	3329	2881	3249	1805	1328	1655	1583	8.46e-24	Metabolism;Metabolism;Metabolism;Metabolism;Genetic Information Processing;Metabolism;Metabolism;Metabolism	Global and overview maps;Global and overview maps;Global and overview maps;Carbohydrate metabolism;Folding, sorting and degradation;Carbohydrate metabolism;Carbohydrate metabolism;Carbohydrate metabolism	K00850;K00850;K00850;K00850;K00850;K00850;K00850;K00850		ko01100//Metabolic pathways;ko01200//Carbon metabolism;ko01230//Biosynthesis of amino acids;ko00010//Glycolysis / Gluconeogenesis;ko03018//RNA degradation;ko00051//Fructose and mannose metabolism;ko00052//Galactose metabolism;ko00030//Pentose phosphate pathway
Unigene0002061	569	805	554	707	224	167	146	187	1.51e-23	Metabolism;Metabolism	Global and overview maps;Amino acid metabolism	K00471;K00471		ko01100//Metabolic pathways;ko00310//Lysine degradation
Unigene0008819	3533	4126	3275	3875	1767	1033	1276	1319	2.15e-23	Metabolism	Metabolism of terpenoids and polyketides	K10723		ko00981//Insect hormone biosynthesis
Unigene0012682	2477	1648	2151	2382	6639	6330	4686	5774	3.14e-23	Metabolism;Metabolism;Metabolism	Global and overview maps;Xenobiotics biodegradation and metabolism;Nucleotide metabolism	K00876;K00876;K00876		ko01100//Metabolic pathways;ko00983//Drug metabolism - other enzymes;ko00240//Pyrimidine metabolism
Unigene0012091	2400	1571	1770	2124	5723	4587	4055	4876	3.52e-23	-	-	-		-
Unigene0011076	2182	2369	1507	1861	733	646	761	796	5.66e-23	-	-	-		-
Unigene0010322	2474	3113	2666	2941	1268	1134	1036	1159	5.78e-23	Genetic Information Processing;Genetic Information Processing	Translation;Translation	K14326;K14326		ko03013//RNA transport;ko03015//mRNA surveillance pathway
Unigene0008443	631	654	550	666	196	205	153	194	7.37e-23	Environmental Information Processing	Membrane transport	K05679		ko02010//ABC transporters
Unigene0017218	163	156	102	120	409	339	308	388	7.69e-23	-	-	-		-
Unigene0019287	885	1209	1306	1207	359	245	244	329	9.97e-23	Metabolism;Metabolism;Metabolism;Metabolism;Metabolism;Metabolism;Metabolism;Metabolism	Global and overview maps;Xenobiotics biodegradation and metabolism;Xenobiotics biodegradation and metabolism;Xenobiotics biodegradation and metabolism;Metabolism of cofactors and vitamins;Carbohydrate metabolism;Metabolism of cofactors and vitamins;Carbohydrate metabolism	K00699;K00699;K00699;K00699;K00699;K00699;K00699;K00699		ko01100//Metabolic pathways;ko00983//Drug metabolism - other enzymes;ko00980//Metabolism of xenobiotics by cytochrome P450;ko00982//Drug metabolism - cytochrome P450;ko00830//Retinol metabolism;ko00040//Pentose and glucuronate interconversions;ko00860//Porphyrin and chlorophyll metabolism;ko00053//Ascorbate and aldarate metabolism
Unigene0007723	57574	36020	42697	49629	112177	85473	106724	101726	2.37e-22	Metabolism;Metabolism;Metabolism;Metabolism;Metabolism	Global and overview maps;Global and overview maps;Carbohydrate metabolism;Carbohydrate metabolism;Carbohydrate metabolism	K00161;K00161;K00161;K00161;K00161		ko01100//Metabolic pathways;ko01200//Carbon metabolism;ko00010//Glycolysis / Gluconeogenesis;ko00620//Pyruvate metabolism;ko00020//Citrate cycle (TCA cycle)
Unigene0009542	575	859	844	747	222	109	181	180	2.64e-22	-	-	-		-
Unigene0003590	2903	2053	1730	2427	5701	4401	4719	4723	4.4e-22	-	-	-		-
Unigene0018983	169	121	127	152	334	303	429	395	5.57e-22	-	-	-		-
Unigene0001305	102	243	133	170	7	13	3	5	6.8e-22	-	-	-		-
Unigene0005603	8598	11047	7895	10126	4184	4209	4665	4103	8.32e-22	-	-	-		-
Unigene0015642	704	526	483	633	1413	1147	1097	1336	9.01e-22	-	-	-		-
Unigene0003738	1179	1466	1219	1413	506	521	632	540	1.17e-21	Metabolism;Metabolism;Metabolism;Metabolism;Metabolism;Metabolism;Metabolism;Metabolism	Global and overview maps;Xenobiotics biodegradation and metabolism;Xenobiotics biodegradation and metabolism;Xenobiotics biodegradation and metabolism;Metabolism of cofactors and vitamins;Carbohydrate metabolism;Metabolism of cofactors and vitamins;Carbohydrate metabolism	K00699;K00699;K00699;K00699;K00699;K00699;K00699;K00699		ko01100//Metabolic pathways;ko00983//Drug metabolism - other enzymes;ko00980//Metabolism of xenobiotics by cytochrome P450;ko00982//Drug metabolism - cytochrome P450;ko00830//Retinol metabolism;ko00040//Pentose and glucuronate interconversions;ko00860//Porphyrin and chlorophyll metabolism;ko00053//Ascorbate and aldarate metabolism
Unigene0010413	986	1347	1292	1232	497	367	435	455	1.65e-21	-	-	-		-
Unigene0015890	840	1496	911	991	244	287	325	276	1.86e-21	-	-	-		-
Unigene0000241	2	0	0	3	121	95	86	102	2.51e-21	Genetic Information Processing	Translation	K02925		ko03010//Ribosome
Unigene0001641	4086	4837	6236	4780	1743	1258	1506	1580	2.61e-21	Organismal Systems;Cellular Processes	Aging;Transport and catabolism	K13356;K13356		ko04212//Longevity regulating pathway - worm;ko04146//Peroxisome
Unigene0011501	231	103	167	117	1466	552	773	865	2.7e-21	-	-	-		-
Unigene0010376	171	204	199	153	30	25	41	28	2.76e-21	Metabolism;Metabolism;Cellular Processes;Metabolism;Metabolism	Global and overview maps;Global and overview maps;Transport and catabolism;Lipid metabolism;Lipid metabolism	K01897;K01897;K01897;K01897;K01897		ko01100//Metabolic pathways;ko01212//Fatty acid metabolism;ko04146//Peroxisome;ko00071//Fatty acid degradation;ko00061//Fatty acid biosynthesis
Unigene0010029	2052	2664	2048	2253	1195	1006	1155	1167	3.79e-21	Genetic Information Processing	Transcription	K12885		ko03040//Spliceosome
Unigene0006255	1023	1291	988	1086	413	381	359	480	4.7e-21	-	-	-		-
Unigene0001237	57	36	59	36	243	192	175	198	4.96e-21	-	-	-		-
Unigene0018608	679	771	505	587	165	95	69	137	1.18e-20	Metabolism;Metabolism	Global and overview maps;Energy metabolism	K01672;K01672		ko01100//Metabolic pathways;ko00910//Nitrogen metabolism
Unigene0015066	318	257	246	384	755	572	658	659	1.58e-20	-	-	-		-
Unigene0019130	410	578	482	470	164	141	185	172	1.77e-20	Metabolism;Metabolism	Global and overview maps;Nucleotide metabolism	K01769;K01769		ko01100//Metabolic pathways;ko00230//Purine metabolism
Unigene0008003	791	1032	794	944	196	259	329	271	2.04e-20	Cellular Processes	Transport and catabolism	K21248		ko04140//Autophagy - animal
Unigene0013834	1643	2718	1537	2180	562	654	595	602	2.54e-20	Metabolism;Metabolism;Metabolism	Global and overview maps;Global and overview maps;Lipid metabolism	K09479;K09479;K09479		ko01100//Metabolic pathways;ko01212//Fatty acid metabolism;ko00071//Fatty acid degradation
Unigene0020718	2986	3610	2845	3410	1634	1574	1654	1664	3.19e-20	Genetic Information Processing	Transcription	K12852		ko03040//Spliceosome
Unigene0011629	1114	1455	1201	1314	639	468	618	570	3.95e-20	-	-	-		-
Unigene0015448	346	490	313	444	101	88	72	117	4.23e-20	-	-	-		-
Unigene0020585	486	660	662	588	197	122	196	184	5.04e-20	-	-	-		-
Unigene0007234	1326	1674	1243	1503	660	619	645	706	6.15e-20	Metabolism;Metabolism;Metabolism;Metabolism	Global and overview maps;Nucleotide metabolism;Nucleotide metabolism;Metabolism of cofactors and vitamins	K01081;K01081;K01081;K01081		ko01100//Metabolic pathways;ko00230//Purine metabolism;ko00240//Pyrimidine metabolism;ko00760//Nicotinate and nicotinamide metabolism
Unigene0009733	1241	734	716	665	3570	4236	6590	4462	6.4e-20	-	-	-		-
Unigene0008157	134	134	130	119	330	325	341	241	7.7e-20	-	-	-		-
Unigene0015992	181	189	253	224	564	384	627	548	8.06e-20	Metabolism;Metabolism;Metabolism;Metabolism	Global and overview maps;Global and overview maps;Global and overview maps;Carbohydrate metabolism	K01807;K01807;K01807;K01807		ko01100//Metabolic pathways;ko01200//Carbon metabolism;ko01230//Biosynthesis of amino acids;ko00030//Pentose phosphate pathway
Unigene0010724	253	177	160	183	564	823	607	512	9.37e-20	-	-	-		-
Unigene0010078	1422	1653	1702	1688	712	587	641	721	1.01e-19	-	-	-		-
Unigene0001498	108	78	50	71	318	237	222	268	1.34e-19	-	-	-		-
Unigene0010268	63	63	24	53	273	140	251	254	2.56e-19	-	-	-		-
Unigene0012671	544	660	496	546	176	195	236	214	2.72e-19	-	-	-		-
Unigene0011942	486	551	586	541	193	159	188	210	2.75e-19	Metabolism;Metabolism;Metabolism	Global and overview maps;Global and overview maps;Carbohydrate metabolism	K19269;K19269;K19269		ko01100//Metabolic pathways;ko01200//Carbon metabolism;ko00630//Glyoxylate and dicarboxylate metabolism
Unigene0020348	2726	3140	2936	3083	1659	1345	1574	1567	3.19e-19	-	-	-		-
Unigene0011623	3407	1844	2418	2675	6532	7404	6036	7277	3.71e-19	Organismal Systems;Cellular Processes	Aging;Transport and catabolism	K04565;K04565		ko04213//Longevity regulating pathway - multiple species;ko04146//Peroxisome
Unigene0013007	18265	23724	27008	22455	8311	4725	8071	7502	4.62e-19	Metabolism;Metabolism	Global and overview maps;Carbohydrate metabolism	K01087;K01087		ko01100//Metabolic pathways;ko00500//Starch and sucrose metabolism
Unigene0019419	100	77	47	71	362	280	205	268	4.72e-19	-	-	-		-
Unigene0015986	26126	15873	19982	22840	51544	38944	44873	44119	4.94e-19	Metabolism;Metabolism;Metabolism;Metabolism;Metabolism	Global and overview maps;Global and overview maps;Carbohydrate metabolism;Carbohydrate metabolism;Carbohydrate metabolism	K00627;K00627;K00627;K00627;K00627		ko01100//Metabolic pathways;ko01200//Carbon metabolism;ko00010//Glycolysis / Gluconeogenesis;ko00620//Pyruvate metabolism;ko00020//Citrate cycle (TCA cycle)
Unigene0020220	4699	2210	5600	4088	23382	21768	20372	22850	6.79e-19	Metabolism;Metabolism;Metabolism;Metabolism	Global and overview maps;Global and overview maps;Global and overview maps;Amino acid metabolism	K14677;K14677;K14677;K14677		ko01100//Metabolic pathways;ko01230//Biosynthesis of amino acids;ko01210//2-Oxocarboxylic acid metabolism;ko00220//Arginine biosynthesis
Unigene0013061	812	1171	1559	978	172	125	294	214	1.21e-18	Metabolism;Metabolism;Metabolism;Metabolism	Global and overview maps;Global and overview maps;Lipid metabolism;Lipid metabolism	K10249;K10249;K10249;K10249		ko01100//Metabolic pathways;ko01212//Fatty acid metabolism;ko01040//Biosynthesis of unsaturated fatty acids;ko00062//Fatty acid elongation
Unigene0011577	795	1220	684	943	358	275	316	285	3.12e-18	Metabolism;Metabolism;Metabolism	Global and overview maps;Amino acid metabolism;Nucleotide metabolism	K11540;K11540;K11540		ko01100//Metabolic pathways;ko00250//Alanine, aspartate and glutamate metabolism;ko00240//Pyrimidine metabolism
Unigene0016083	8715	12729	8135	9219	2819	3624	2562	3076	3.21e-18	-	-	-		-
Unigene0017882	79	10	34	42	1347	1025	799	1017	3.72e-18	Metabolism;Metabolism;Metabolism	Global and overview maps;Nucleotide metabolism;Biosynthesis of other secondary metabolites	K00365;K00365;K00365		ko01100//Metabolic pathways;ko00230//Purine metabolism;ko00232//Caffeine metabolism
Unigene0002000	6682	7355	6741	7442	3923	3478	3449	3464	3.77e-18	-	-	-		-
Unigene0011592	829	945	868	892	443	327	341	382	4.16e-18	Metabolism;Organismal Systems;Environmental Information Processing;Metabolism	Global and overview maps;Aging;Signal transduction;Nucleotide metabolism	K08042;K08042;K08042;K08042		ko01100//Metabolic pathways;ko04213//Longevity regulating pathway - multiple species;ko04020//Calcium signaling pathway;ko00230//Purine metabolism
Unigene0019803	396	383	151	308	950	793	970	865	4.93e-18	-	-	-		-
Unigene0000251	324	314	338	277	870	468	830	666	5.29e-18	-	-	-		-
Unigene0009711	1754	2070	1636	2015	954	838	795	771	5.43e-18	-	-	-		-
Unigene0000256	85	123	63	78	3	3	1	2	5.69e-18	-	-	-		-
Unigene0017640	342	300	347	288	57	64	102	69	6.36e-18	Metabolism;Metabolism;Metabolism;Metabolism	Global and overview maps;Global and overview maps;Lipid metabolism;Lipid metabolism	K10247;K10247;K10247;K10247		ko01100//Metabolic pathways;ko01212//Fatty acid metabolism;ko01040//Biosynthesis of unsaturated fatty acids;ko00062//Fatty acid elongation
Unigene0002965	1050	810	1060	965	2715	1444	2448	2163	6.66e-18	Environmental Information Processing;Environmental Information Processing;Environmental Information Processing	Signal transduction;Signal transduction;Signal transduction	K02353;K02353;K02353		ko04150//mTOR signaling pathway;ko04310//Wnt signaling pathway;ko04330//Notch signaling pathway
Unigene0021090	1826	2393	2017	2225	961	969	930	928	7.47e-18	-	-	-		-
Unigene0003098	105	167	99	101	315	264	277	245	8.49e-18	-	-	-		-
Unigene0019331	18162	9185	14294	14844	35722	30208	37241	35452	1.08e-17	-	-	-		-
Unigene0006170	0	0	0	0	80	62	94	89	1.11e-17	Environmental Information Processing	Signal transduction	K05863		ko04020//Calcium signaling pathway
Unigene0007804	10828	7180	6334	7696	19904	12441	18165	17226	1.12e-17	Metabolism;Metabolism	Global and overview maps;Energy metabolism	K03881;K03881		ko01100//Metabolic pathways;ko00190//Oxidative phosphorylation
Unigene0015233	703	546	320	466	1583	1344	1155	1214	1.15e-17	Environmental Information Processing	Signaling molecules and interaction	K06258		ko04512//ECM-receptor interaction
Unigene0009186	621	1070	590	685	222	178	266	186	1.26e-17	-	-	-		-
Unigene0004366	3522	4964	3775	4274	1943	1692	2247	1994	1.7e-17	Cellular Processes	Transport and catabolism	K12493		ko04144//Endocytosis
Unigene0000597	365	349	371	355	96	114	129	97	1.72e-17	Cellular Processes	Transport and catabolism	K12474		ko04144//Endocytosis
Unigene0004019	1534	1932	1694	1799	812	810	800	740	2.18e-17	-	-	-		-
Unigene0010132	1086	625	581	879	2052	1877	1759	2067	2.27e-17	Metabolism;Metabolism	Global and overview maps;Amino acid metabolism	K00471;K00471		ko01100//Metabolic pathways;ko00310//Lysine degradation
Unigene0008508	13273	15965	12923	15118	7964	6370	6050	6586	2.29e-17	-	-	-		-
Unigene0015096	1813	1983	1811	1840	954	749	1076	918	2.33e-17	-	-	-		-
Unigene0002146	329	1112	380	611	36	54	98	44	2.48e-17	Metabolism;Metabolism;Metabolism;Metabolism	Global and overview maps;Lipid metabolism;Lipid metabolism;Metabolism of other amino acids	K00993;K00993;K00993;K00993		ko01100//Metabolic pathways;ko00564//Glycerophospholipid metabolism;ko00565//Ether lipid metabolism;ko00440//Phosphonate and phosphinate metabolism
Unigene0017628	4	1	0	1	60	60	64	63	2.56e-17	Metabolism;Metabolism;Metabolism	Global and overview maps;Global and overview maps;Amino acid metabolism	K00789;K00789;K00789		ko01100//Metabolic pathways;ko01230//Biosynthesis of amino acids;ko00270//Cysteine and methionine metabolism
Unigene0008095	1197	1560	1284	1382	666	613	675	567	3.06e-17	Genetic Information Processing;Genetic Information Processing	Folding, sorting and degradation;Folding, sorting and degradation	K10601;K10601		ko04141//Protein processing in endoplasmic reticulum;ko04120//Ubiquitin mediated proteolysis
Unigene0009565	1246	1527	1223	1411	682	640	641	687	3.24e-17	-	-	-		-
Unigene0009197	44183	8569	14581	25112	479738	401101	285122	399854	3.4e-17	-	-	-		-
Unigene0007627	1350	1743	995	1444	553	451	415	523	3.77e-17	Metabolism;Cellular Processes;Metabolism;Metabolism;Metabolism	Global and overview maps;Transport and catabolism;Nucleotide metabolism;Xenobiotics biodegradation and metabolism;Biosynthesis of other secondary metabolites	K00106;K00106;K00106;K00106;K00106		ko01100//Metabolic pathways;ko04146//Peroxisome;ko00230//Purine metabolism;ko00983//Drug metabolism - other enzymes;ko00232//Caffeine metabolism
Unigene0015072	36	39	53	21	141	161	312	250	3.93e-17	-	-	-		-
Unigene0016324	77	87	44	53	178	178	212	173	4.99e-17	-	-	-		-
Unigene0020670	8463	10092	6891	9762	4502	3955	4748	4162	5.25e-17	-	-	-		-
Unigene0019101	1482	1552	1391	1638	825	575	740	759	5.61e-17	-	-	-		-
Unigene0018585	154	154	136	166	38	36	39	33	5.68e-17	-	-	-		-
Unigene0003912	10757	13291	9873	11583	5686	3264	3369	3953	5.7e-17	-	-	-		-
Unigene0008041	638	891	796	780	226	182	313	287	6.07e-17	-	-	-		-
Unigene0011139	569	662	523	584	279	220	239	277	6.1e-17	-	-	-		-
Unigene0003504	5568	7461	4742	6167	1969	1809	2933	2321	6.22e-17	Genetic Information Processing;Cellular Processes;Genetic Information Processing	Folding, sorting and degradation;Transport and catabolism;Folding, sorting and degradation	K10956;K10956;K10956		ko04141//Protein processing in endoplasmic reticulum;ko04145//Phagosome;ko03060//Protein export
Unigene0011535	89	95	70	113	205	174	234	251	7.32e-17	Metabolism;Metabolism;Metabolism	Global and overview maps;Glycan biosynthesis and metabolism;Glycan biosynthesis and metabolism	K00710;K00710;K00710		ko01100//Metabolic pathways;ko00514//Other types of O-glycan biosynthesis;ko00512//Mucin type O-glycan biosynthesis
Unigene0002616	623	577	595	620	150	114	231	199	7.61e-17	-	-	-		-
Unigene0010914	1046	1237	1062	1075	454	415	531	562	7.69e-17	Organismal Systems;Cellular Processes	Aging;Transport and catabolism	K13356;K13356		ko04212//Longevity regulating pathway - worm;ko04146//Peroxisome
Unigene0009301	2817	873	2666	1985	19631	19318	15853	19042	7.97e-17	-	-	-		-
Unigene0019273	3306	4016	2953	3593	1841	1758	1777	1682	8.66e-17	Genetic Information Processing	Transcription	K03006		ko03020//RNA polymerase
Unigene0010207	83090	104666	81787	99559	52805	41418	42421	46784	9.69e-17	Environmental Information Processing	Signal transduction	K05863		ko04020//Calcium signaling pathway
Unigene0009070	598	979	670	751	305	247	292	243	1.04e-16	Genetic Information Processing	Folding, sorting and degradation	K11718		ko04141//Protein processing in endoplasmic reticulum
Unigene0011199	2055	4960	1596	2755	314	342	373	288	1.1e-16	-	-	-		-
Unigene0017819	266	354	329	294	97	74	51	58	1.26e-16	-	-	-		-
Unigene0002962	593	1370	903	1136	270	246	261	257	1.51e-16	-	-	-		-
Unigene0020244	918	1272	1017	1013	476	436	476	384	1.64e-16	-	-	-		-
Unigene0007438	0	0	0	0	57	106	61	74	2.12e-16	Cellular Processes	Transport and catabolism	K07374		ko04145//Phagosome
Unigene0013765	655	916	1511	963	190	104	231	198	2.2e-16	-	-	-		-
Unigene0020704	1842	2019	1826	1906	939	931	1007	1027	2.33e-16	Metabolism;Metabolism;Metabolism	Global and overview maps;Glycan biosynthesis and metabolism;Glycan biosynthesis and metabolism	K00710;K00710;K00710		ko01100//Metabolic pathways;ko00514//Other types of O-glycan biosynthesis;ko00512//Mucin type O-glycan biosynthesis
Unigene0011550	848	1237	971	1160	427	428	432	377	2.55e-16	Environmental Information Processing	Signal transduction	K20404		ko04150//mTOR signaling pathway
Unigene0015596	635	766	591	698	317	249	349	319	2.72e-16	-	-	-		-
Unigene0000568	74	113	66	70	233	163	373	286	2.89e-16	-	-	-		-
Unigene0009396	2557	2185	1690	1998	862	376	573	604	2.91e-16	Metabolism;Metabolism	Global and overview maps;Metabolism of cofactors and vitamins	K01904;K01904		ko01100//Metabolic pathways;ko00130//Ubiquinone and other terpenoid-quinone biosynthesis
Unigene0009483	1648	2223	1752	2186	843	751	1038	859	5.12e-16	Genetic Information Processing	Folding, sorting and degradation	K14007		ko04141//Protein processing in endoplasmic reticulum
Unigene0004869	57	54	55	46	126	134	141	146	6.44e-16	Metabolism;Metabolism;Metabolism	Global and overview maps;Glycan biosynthesis and metabolism;Glycan biosynthesis and metabolism	K00731;K00731;K00731		ko01100//Metabolic pathways;ko00514//Other types of O-glycan biosynthesis;ko00512//Mucin type O-glycan biosynthesis
Unigene0005189	2	0	0	0	121	138	130	137	6.8e-16	Environmental Information Processing	Signal transduction	K05863		ko04020//Calcium signaling pathway
Unigene0010482	28	35	26	40	102	136	105	114	7.24e-16	Metabolism;Metabolism;Metabolism	Global and overview maps;Carbohydrate metabolism;Carbohydrate metabolism	K01187;K01187;K01187		ko01100//Metabolic pathways;ko00500//Starch and sucrose metabolism;ko00052//Galactose metabolism
Unigene0011653	6147	9287	6061	7338	2292	2768	1799	2341	8.1e-16	Metabolism;Metabolism	Global and overview maps;Carbohydrate metabolism	K16055;K16055		ko01100//Metabolic pathways;ko00500//Starch and sucrose metabolism
Unigene0017579	31	7	11	62	879	695	707	966	9.4e-16	-	-	-		-
Unigene0008603	358	540	409	423	110	145	152	117	1.1e-15	Environmental Information Processing	Signal transduction	K12377		ko04013//MAPK signaling pathway - fly
Unigene0008514	2661	3320	2858	3011	1582	1475	1470	1551	1.12e-15	Genetic Information Processing	Translation	K14322		ko03013//RNA transport
Unigene0008323	1155	1981	1592	1562	532	483	679	579	1.2e-15	-	-	-		-
Unigene0002388	1123	1487	867	1186	554	399	462	451	1.68e-15	-	-	-		-
Unigene0006646	0	0	0	0	55	51	50	85	1.74e-15	Genetic Information Processing	Translation	K02984		ko03010//Ribosome
Unigene0018679	2084	2607	2261	2274	1015	852	1283	1120	2.16e-15	-	-	-		-
Unigene0011339	67	73	57	66	177	120	158	138	2.35e-15	-	-	-		-
Unigene0010630	3158	5043	3657	3917	1535	1693	1609	1533	2.36e-15	-	-	-		-
Unigene0012714	2791	3629	2697	3162	1498	1437	1726	1664	3.14e-15	Genetic Information Processing	Folding, sorting and degradation	K03108		ko03060//Protein export
Unigene0008908	1256	1657	1332	1516	705	553	784	724	3.15e-15	-	-	-		-
Unigene0004094	495	583	463	524	250	228	236	223	3.18e-15	-	-	-		-
Unigene0015805	161	103	73	102	353	494	315	326	4.89e-15	-	-	-		-
Unigene0003384	274	305	403	312	82	49	96	47	5.12e-15	Metabolism;Metabolism;Metabolism;Metabolism	Global and overview maps;Global and overview maps;Lipid metabolism;Lipid metabolism	K10250;K10250;K10250;K10250		ko01100//Metabolic pathways;ko01212//Fatty acid metabolism;ko01040//Biosynthesis of unsaturated fatty acids;ko00062//Fatty acid elongation
Unigene0007988	228	148	82	134	408	543	531	440	6.08e-15	-	-	-		-
Unigene0010614	1655	2861	1461	2033	719	701	638	662	6.19e-15	Environmental Information Processing	Membrane transport	K05679		ko02010//ABC transporters
Unigene0013147	3697	5688	4014	4781	1813	1772	2356	1787	6.9e-15	Genetic Information Processing	Folding, sorting and degradation	K14005		ko04141//Protein processing in endoplasmic reticulum
Unigene0002821	641	674	639	623	293	159	254	257	6.94e-15	Cellular Processes;Cellular Processes;Cellular Processes	Transport and catabolism;Transport and catabolism;Transport and catabolism	K01365;K01365;K01365		ko04145//Phagosome;ko04142//Lysosome;ko04140//Autophagy - animal
Unigene0010447	7724	9124	8854	9074	4328	4324	4267	4090	7.79e-15	Genetic Information Processing	Folding, sorting and degradation	K10456		ko04120//Ubiquitin mediated proteolysis
Unigene0016897	381	713	464	529	154	151	192	157	8.98e-15	-	-	-		-
Unigene0012109	3030	2858	3214	3151	1369	713	1318	985	9.01e-15	-	-	-		-
Unigene0009170	2839	2805	1215	2865	6545	4683	5328	6915	9.21e-15	-	-	-		-
Unigene0017976	122	152	65	120	19	13	15	16	1.05e-14	-	-	-		-
Unigene0012439	590	758	559	654	332	220	276	286	1.24e-14	-	-	-		-
Unigene0005611	888	1171	888	1122	520	456	497	458	1.35e-14	-	-	-		-
Unigene0008143	2100	2127	1892	2182	1009	1006	1147	1139	1.44e-14	-	-	-		-
Unigene0003166	374	524	280	479	144	91	133	128	1.47e-14	-	-	-		-
Unigene0008291	28845	11482	23279	23014	283875	129315	92335	173934	1.6e-14	-	-	-		-
Unigene0012634	560	901	635	792	252	175	287	285	2.21e-14	-	-	-		-
Unigene0000064	0	0	1	0	28	104	196	109	2.25e-14	Genetic Information Processing	Translation	K03231		ko03013//RNA transport
Unigene0008397	97	47	61	54	352	145	264	258	2.33e-14	-	-	-		-
Unigene0006603	576	545	402	507	185	155	162	222	2.62e-14	Metabolism;Metabolism	Global and overview maps;Amino acid metabolism	K11426;K11426		ko01100//Metabolic pathways;ko00310//Lysine degradation
Unigene0001111	1604	2134	2227	1943	922	748	896	764	2.77e-14	-	-	-		-
Unigene0011907	323	155	180	251	638	451	714	650	3.2e-14	-	-	-		-
Unigene0002071	1629	1812	1235	1242	705	531	561	633	3.49e-14	-	-	-		-
Unigene0010535	2643	5878	3129	3683	1090	1239	1245	1094	3.52e-14	-	-	-		-
Unigene0004155	469	421	499	425	192	137	142	128	3.84e-14	-	-	-		-
Unigene0002906	2606	2637	2605	2798	1020	870	1472	1129	3.93e-14	-	-	-		-
Unigene0004066	1004	1198	952	1163	591	445	442	426	4.16e-14	Metabolism;Metabolism;Metabolism	Global and overview maps;Glycan biosynthesis and metabolism;Glycan biosynthesis and metabolism	K00710;K00710;K00710		ko01100//Metabolic pathways;ko00514//Other types of O-glycan biosynthesis;ko00512//Mucin type O-glycan biosynthesis
Unigene0001493	4933	7121	5741	6294	3023	2803	3038	3097	4.42e-14	-	-	-		-
Unigene0009457	496	250	244	309	717	793	1026	918	4.55e-14	Metabolism;Metabolism;Metabolism	Global and overview maps;Xenobiotics biodegradation and metabolism;Nucleotide metabolism	K00757;K00757;K00757		ko01100//Metabolic pathways;ko00983//Drug metabolism - other enzymes;ko00240//Pyrimidine metabolism
Unigene0007855	2607	1596	1796	1817	9707	6519	4691	6531	4.56e-14	-	-	-		-
Unigene0019050	3466	4803	3346	3997	1984	1924	1900	1874	5.07e-14	-	-	-		-
Unigene0010867	0	0	0	0	23	48	83	74	5.58e-14	Cellular Processes	Transport and catabolism	K07375		ko04145//Phagosome
Unigene0005585	535	669	602	649	288	142	223	203	5.88e-14	-	-	-		-
Unigene0003494	1966	2752	2090	2396	985	882	1300	1028	6.36e-14	-	-	-		-
Unigene0011865	2513	2325	3477	2939	956	733	1210	885	6.58e-14	-	-	-		-
Unigene0015590	9055	8280	6100	8417	3668	3574	3165	3395	6.9e-14	Metabolism;Metabolism	Global and overview maps;Carbohydrate metabolism	K01196;K01196		ko01100//Metabolic pathways;ko00500//Starch and sucrose metabolism
Unigene0013412	1711	2257	1582	1929	686	261	658	545	6.94e-14	-	-	-		-
Unigene0012901	106	64	63	81	205	152	254	231	7.25e-14	-	-	-		-
Unigene0010296	255	272	321	288	73	81	101	60	7.62e-14	Metabolism;Environmental Information Processing;Metabolism	Global and overview maps;Signal transduction;Carbohydrate metabolism	K01106;K01106;K01106		ko01100//Metabolic pathways;ko04070//Phosphatidylinositol signaling system;ko00562//Inositol phosphate metabolism
Unigene0019057	1126	1434	1150	1312	736	546	599	597	9.97e-14	-	-	-		-
Unigene0012036	716	544	310	454	151	89	130	125	1.03e-13	Metabolism;Metabolism	Global and overview maps;Amino acid metabolism	K01556;K01556		ko01100//Metabolic pathways;ko00380//Tryptophan metabolism
Unigene0008842	1260	1631	1227	1536	780	667	683	685	1.07e-13	-	-	-		-
Unigene0019280	573	642	819	615	257	206	239	195	1.08e-13	-	-	-		-
Unigene0005645	0	0	0	0	48	56	35	37	1.13e-13	Metabolism;Metabolism;Metabolism	Global and overview maps;Global and overview maps;Amino acid metabolism	K00789;K00789;K00789		ko01100//Metabolic pathways;ko01230//Biosynthesis of amino acids;ko00270//Cysteine and methionine metabolism
Unigene0011636	2245	3356	1806	2598	1029	1008	942	969	1.14e-13	-	-	-		-
Unigene0004235	266	241	284	235	93	76	83	71	1.53e-13	-	-	-		-
Unigene0020270	924	943	752	834	484	314	390	378	1.64e-13	-	-	-		-
Unigene0014989	819	888	813	785	427	393	382	388	1.73e-13	Metabolism;Metabolism	Global and overview maps;Glycan biosynthesis and metabolism	K05284;K05284		ko01100//Metabolic pathways;ko00563//Glycosylphosphatidylinositol(GPI)-anchor biosynthesis
Unigene0000258	760	1010	725	902	380	394	358	360	1.95e-13	-	-	-		-
Unigene0019340	0	0	0	0	21	43	109	55	2.16e-13	Genetic Information Processing;Cellular Processes;Genetic Information Processing;Environmental Information Processing;Organismal Systems	Folding, sorting and degradation;Transport and catabolism;Transcription;Signal transduction;Aging	K03283;K03283;K03283;K03283;K03283		ko04141//Protein processing in endoplasmic reticulum;ko04144//Endocytosis;ko03040//Spliceosome;ko04010//MAPK signaling pathway;ko04213//Longevity regulating pathway - multiple species
Unigene0000511	823	1023	932	1048	434	387	512	463	2.23e-13	-	-	-		-
Unigene0017093	198	345	205	277	80	67	84	73	2.49e-13	-	-	-		-
Unigene0001288	182	272	178	218	72	55	42	59	2.77e-13	-	-	-		-
Unigene0008702	2456	2752	2284	2534	1460	869	973	1044	3.22e-13	-	-	-		-
Unigene0020635	0	0	0	0	44	32	35	42	3.23e-13	Metabolism;Metabolism	Global and overview maps;Energy metabolism	K02133;K02133		ko01100//Metabolic pathways;ko00190//Oxidative phosphorylation
Unigene0009188	0	0	0	0	41	41	31	41	3.59e-13	Genetic Information Processing	Translation	K02927		ko03010//Ribosome
Unigene0018259	601	777	942	707	266	232	295	267	3.76e-13	-	-	-		-
Unigene0009659	278	300	296	260	115	83	119	106	3.99e-13	-	-	-		-
Unigene0005442	1143	1236	1376	1250	434	505	486	564	4e-13	-	-	-		-
Unigene0007544	2204	405	742	1358	16407	12165	9486	12965	4e-13	-	-	-		-
Unigene0001527	2989	4734	3044	3981	1874	1323	1757	1635	4.15e-13	Cellular Processes;Cellular Processes	Transport and catabolism;Transport and catabolism	K17606;K17606		ko04140//Autophagy - animal;ko04136//Autophagy - other eukaryotes
Unigene0011552	1105	1545	1225	1299	680	589	668	676	5.32e-13	Metabolism;Metabolism	Global and overview maps;Carbohydrate metabolism	K03331;K03331		ko01100//Metabolic pathways;ko00040//Pentose and glucuronate interconversions
Unigene0002414	0	0	0	0	32	36	43	36	5.53e-13	-	-	-		-
Unigene0004691	746	863	955	870	316	213	402	322	5.53e-13	-	-	-		-
Unigene0012872	157	207	190	226	53	55	49	65	6.5e-13	-	-	-		-
Unigene0015592	708	928	594	816	215	247	116	202	6.55e-13	Metabolism;Metabolism;Metabolism;Metabolism	Global and overview maps;Global and overview maps;Lipid metabolism;Carbohydrate metabolism	K00863;K00863;K00863;K00863		ko01100//Metabolic pathways;ko01200//Carbon metabolism;ko00561//Glycerolipid metabolism;ko00051//Fructose and mannose metabolism
Unigene0006235	471	652	441	582	262	206	241	218	6.66e-13	-	-	-		-
Unigene0012190	0	0	0	0	31	38	45	32	7.73e-13	Genetic Information Processing	Translation	K02941		ko03010//Ribosome
Unigene0018385	763	830	773	827	394	386	346	353	8.42e-13	Genetic Information Processing;Genetic Information Processing	Replication and repair;Transcription	K03141;K03141		ko03420//Nucleotide excision repair;ko03022//Basal transcription factors
Unigene0018652	48	43	47	37	114	101	121	98	8.55e-13	-	-	-		-
Unigene0016420	446	446	430	460	953	1434	716	1090	9.09e-13	-	-	-		-
Unigene0015073	59	11	14	15	223	203	157	187	9.09e-13	-	-	-		-
Unigene0003322	1475	1611	1609	1453	817	578	833	763	9.58e-13	-	-	-		-
Unigene0010685	3570	4495	3107	4163	1940	1659	2305	1951	9.59e-13	-	-	-		-
Unigene0000479	0	0	0	0	30	36	33	46	9.71e-13	Genetic Information Processing;Cellular Processes;Genetic Information Processing;Environmental Information Processing;Organismal Systems	Folding, sorting and degradation;Transport and catabolism;Transcription;Signal transduction;Aging	K03283;K03283;K03283;K03283;K03283		ko04141//Protein processing in endoplasmic reticulum;ko04144//Endocytosis;ko03040//Spliceosome;ko04010//MAPK signaling pathway;ko04213//Longevity regulating pathway - multiple species
Unigene0000531	273	146	139	198	602	393	537	387	1.1e-12	Environmental Information Processing	Signaling molecules and interaction	K01312		ko04080//Neuroactive ligand-receptor interaction
Unigene0005178	19	21	8	15	124	56	68	73	1.1e-12	-	-	-		-
Unigene0007284	4409	6075	6173	5541	1583	900	576	1001	1.12e-12	-	-	-		-
Unigene0007568	11663	14163	8793	12510	5459	2776	5175	4729	1.15e-12	-	-	-		-
Unigene0003265	1805	2283	1953	2165	1008	1055	1052	1037	1.18e-12	-	-	-		-
Unigene0021159	991	1399	1239	1251	639	387	548	472	1.2e-12	-	-	-		-
Unigene0000136	1570	1922	1783	1873	1054	824	929	923	1.22e-12	Organismal Systems;Cellular Processes;Organismal Systems;Environmental Information Processing;Organismal Systems;Environmental Information Processing;Environmental Information Processing	Aging;Transport and catabolism;Aging;Signal transduction;Development and regeneration;Signal transduction;Signal transduction	K04688;K04688;K04688;K04688;K04688;K04688;K04688		ko04212//Longevity regulating pathway - worm;ko04140//Autophagy - animal;ko04213//Longevity regulating pathway - multiple species;ko04150//mTOR signaling pathway;ko04361//Axon regeneration;ko04350//TGF-beta signaling pathway;ko04012//ErbB signaling pathway
Unigene0003843	25868	38200	20352	30296	13220	11435	13781	12652	1.46e-12	Metabolism;Metabolism;Metabolism	Global and overview maps;Metabolism of other amino acids;Amino acid metabolism	K01581;K01581;K01581		ko01100//Metabolic pathways;ko00480//Glutathione metabolism;ko00330//Arginine and proline metabolism
Unigene0008028	0	0	0	0	30	45	28	43	1.47e-12	Genetic Information Processing	Translation	K02925		ko03010//Ribosome
Unigene0004849	0	0	0	0	28	47	31	39	1.57e-12	Genetic Information Processing	Translation	K02995		ko03010//Ribosome
Unigene0016020	43	45	46	27	156	92	110	121	1.61e-12	-	-	-		-
Unigene0006966	1	0	0	0	49	45	48	51	1.62e-12	Genetic Information Processing	Translation	K02987		ko03010//Ribosome
Unigene0002396	0	0	0	0	21	43	53	37	1.68e-12	Genetic Information Processing	Translation	K02938		ko03010//Ribosome
Unigene0005653	3	0	0	0	63	48	45	52	1.77e-12	Genetic Information Processing	Translation	K02936		ko03010//Ribosome
Unigene0016929	107	153	73	110	310	226	211	232	1.8e-12	-	-	-		-
Unigene0007736	1	0	0	0	35	67	56	51	1.99e-12	-	-	-		-
Unigene0004785	0	0	0	0	33	55	19	63	2.08e-12	Metabolism;Metabolism;Metabolism	Global and overview maps;Carbohydrate metabolism;Carbohydrate metabolism	K00138;K00138;K00138		ko01100//Metabolic pathways;ko00010//Glycolysis / Gluconeogenesis;ko00620//Pyruvate metabolism
Unigene0012331	875	1170	1006	1038	565	407	455	500	2.24e-12	Metabolism;Metabolism;Metabolism;Metabolism;Metabolism;Metabolism;Metabolism;Metabolism	Global and overview maps;Xenobiotics biodegradation and metabolism;Xenobiotics biodegradation and metabolism;Xenobiotics biodegradation and metabolism;Metabolism of cofactors and vitamins;Carbohydrate metabolism;Metabolism of cofactors and vitamins;Carbohydrate metabolism	K00699;K00699;K00699;K00699;K00699;K00699;K00699;K00699		ko01100//Metabolic pathways;ko00983//Drug metabolism - other enzymes;ko00980//Metabolism of xenobiotics by cytochrome P450;ko00982//Drug metabolism - cytochrome P450;ko00830//Retinol metabolism;ko00040//Pentose and glucuronate interconversions;ko00860//Porphyrin and chlorophyll metabolism;ko00053//Ascorbate and aldarate metabolism
Unigene0013220	1496	1724	1118	1698	746	666	718	726	2.34e-12	-	-	-		-
Unigene0000743	1253	1653	1192	1460	689	680	626	571	2.36e-12	-	-	-		-
Unigene0002057	0	0	0	0	35	40	27	33	2.4e-12	Cellular Processes;Cellular Processes;Cellular Processes	Transport and catabolism;Transport and catabolism;Transport and catabolism	K01365;K01365;K01365		ko04145//Phagosome;ko04142//Lysosome;ko04140//Autophagy - animal
Unigene0009694	292	419	319	328	1088	464	653	728	2.51e-12	-	-	-		-
Unigene0011122	1251	1764	1944	1826	720	617	640	704	2.54e-12	-	-	-		-
Unigene0008744	1025	1486	1073	1240	627	538	617	619	2.6e-12	-	-	-		-
Unigene0015950	2027	2266	1449	2100	777	276	668	572	2.81e-12	-	-	-		-
Unigene0021236	1	0	0	0	43	69	37	56	2.9e-12	Metabolism;Metabolism	Global and overview maps;Energy metabolism	K02132;K02132		ko01100//Metabolic pathways;ko00190//Oxidative phosphorylation
Unigene0016175	247	143	87	161	514	347	417	501	3.35e-12	-	-	-		-
Unigene0009377	1399	1513	1493	1436	305	590	352	390	3.47e-12	-	-	-		-
Unigene0002356	0	0	0	0	29	40	29	33	3.57e-12	Cellular Processes;Cellular Processes;Cellular Processes	Transport and catabolism;Transport and catabolism;Transport and catabolism	K01365;K01365;K01365		ko04145//Phagosome;ko04142//Lysosome;ko04140//Autophagy - animal
Unigene0017961	709	667	598	591	346	240	305	279	3.94e-12	-	-	-		-
Unigene0019908	0	0	0	0	36	20	38	38	4.09e-12	Genetic Information Processing	Translation	K02941		ko03010//Ribosome
Unigene0009105	537	570	620	463	142	130	250	155	4.1e-12	Environmental Information Processing	Membrane transport	K05673		ko02010//ABC transporters
Unigene0010079	79	82	56	49	198	248	141	184	4.19e-12	-	-	-		-
Unigene0002669	276	418	228	288	98	104	88	94	4.99e-12	Organismal Systems	Development	K02098		ko04320//Dorso-ventral axis formation
Unigene0014816	3803	6614	3898	4602	1909	1990	1730	1955	5.81e-12	-	-	-		-
Unigene0020496	0	0	0	0	29	33	24	43	6.22e-12	Genetic Information Processing	Translation	K02870		ko03010//Ribosome
Unigene0017587	1127	1314	1234	1353	545	579	661	650	6.65e-12	Genetic Information Processing	Transcription	K12860		ko03040//Spliceosome
Unigene0019929	231	292	540	312	4531	1252	1981	2550	6.71e-12	-	-	-		-
Unigene0009613	758	1759	769	1186	336	290	388	290	7.71e-12	-	-	-		-
Unigene0017010	187	215	167	207	39	56	67	66	8.29e-12	-	-	-		-
Unigene0006725	221	216	172	186	65	70	53	65	9.38e-12	Genetic Information Processing	Folding, sorting and degradation	K13984		ko04141//Protein processing in endoplasmic reticulum
Unigene0000391	88	163	79	101	21	8	6	3	1e-11	Metabolism;Metabolism	Global and overview maps;Carbohydrate metabolism	K01176;K01176		ko01100//Metabolic pathways;ko00500//Starch and sucrose metabolism
Unigene0011079	807	1097	1299	944	380	272	433	391	1.02e-11	-	-	-		-
Unigene0008887	143	395	265	220	50	21	53	54	1.04e-11	Metabolism;Metabolism	Global and overview maps;Lipid metabolism	K14073;K14073		ko01100//Metabolic pathways;ko00561//Glycerolipid metabolism
Unigene0008108	35	46	10	31	166	111	94	167	1.09e-11	-	-	-		-
Unigene0001614	712	1030	972	900	434	355	414	402	1.11e-11	-	-	-		-
Unigene0013823	0	0	0	0	24	40	28	30	1.23e-11	Metabolism;Metabolism;Metabolism;Metabolism	Global and overview maps;Carbohydrate metabolism;Lipid metabolism;Amino acid metabolism	K13954;K13954;K13954;K13954		ko01100//Metabolic pathways;ko00010//Glycolysis / Gluconeogenesis;ko00071//Fatty acid degradation;ko00350//Tyrosine metabolism
Unigene0004753	1778	2396	1632	1803	848	849	1059	971	1.24e-11	Organismal Systems	Immune system	K09254		ko04624//Toll and Imd signaling pathway
Unigene0008205	795	894	827	792	457	385	417	450	1.32e-11	Environmental Information Processing;Environmental Information Processing;Organismal Systems	Signal transduction;Signal transduction;Immune system	K04428;K04428;K04428		ko04010//MAPK signaling pathway;ko04013//MAPK signaling pathway - fly;ko04624//Toll and Imd signaling pathway
Unigene0017390	1356	2747	1645	1847	707	725	700	667	1.32e-11	-	-	-		-
Unigene0000699	7	0	0	0	65	37	53	53	1.36e-11	Genetic Information Processing;Genetic Information Processing;Genetic Information Processing	Translation;Folding, sorting and degradation;Translation	K13126;K13126;K13126		ko03013//RNA transport;ko03018//RNA degradation;ko03015//mRNA surveillance pathway
Unigene0007805	1976	1495	830	1139	3479	2275	2759	2908	1.36e-11	Metabolism;Metabolism	Global and overview maps;Energy metabolism	K03882;K03882		ko01100//Metabolic pathways;ko00190//Oxidative phosphorylation
Unigene0010741	1117	1379	1321	1287	690	616	611	607	1.46e-11	Cellular Processes	Transport and catabolism	K13338		ko04146//Peroxisome
Unigene0013664	1796	2748	1965	2177	978	1006	1127	1047	1.49e-11	Genetic Information Processing;Environmental Information Processing	Folding, sorting and degradation;Signal transduction	K03869;K03869		ko04120//Ubiquitin mediated proteolysis;ko04341//Hedgehog signaling pathway - fly
Unigene0020551	50	44	53	65	126	99	137	122	1.49e-11	-	-	-		-
Unigene0000353	2522	3563	2715	2884	1636	961	1097	1320	1.52e-11	-	-	-		-
Unigene0004879	719	980	730	791	328	385	356	306	1.52e-11	Genetic Information Processing	Transcription	K12829		ko03040//Spliceosome
Unigene0006951	0	0	0	0	30	24	38	24	1.53e-11	Genetic Information Processing	Translation	K02880		ko03010//Ribosome
Unigene0016758	498	601	517	618	230	202	295	270	1.56e-11	-	-	-		-
Unigene0001574	1	0	0	0	41	34	42	43	1.57e-11	Genetic Information Processing	Translation	K02908		ko03010//Ribosome
Unigene0003131	869	815	845	789	393	310	243	337	1.66e-11	-	-	-		-
Unigene0008219	0	0	0	2	41	44	130	77	1.74e-11	Cellular Processes	Transport and catabolism	K07374		ko04145//Phagosome
Unigene0008455	1745	1965	2198	2096	1040	855	1048	947	1.8e-11	Metabolism;Metabolism;Metabolism;Metabolism;Metabolism;Metabolism;Metabolism;Metabolism	Global and overview maps;Xenobiotics biodegradation and metabolism;Xenobiotics biodegradation and metabolism;Xenobiotics biodegradation and metabolism;Metabolism of cofactors and vitamins;Carbohydrate metabolism;Metabolism of cofactors and vitamins;Carbohydrate metabolism	K00699;K00699;K00699;K00699;K00699;K00699;K00699;K00699		ko01100//Metabolic pathways;ko00983//Drug metabolism - other enzymes;ko00980//Metabolism of xenobiotics by cytochrome P450;ko00982//Drug metabolism - cytochrome P450;ko00830//Retinol metabolism;ko00040//Pentose and glucuronate interconversions;ko00860//Porphyrin and chlorophyll metabolism;ko00053//Ascorbate and aldarate metabolism
Unigene0004907	0	1	0	0	37	55	35	41	1.87e-11	Genetic Information Processing	Translation	K02987		ko03010//Ribosome
Unigene0013909	2226	2500	1766	2326	1197	1064	927	1019	1.96e-11	Environmental Information Processing;Environmental Information Processing	Signal transduction;Signal transduction	K04676;K04676		ko04391//Hippo signaling pathway -fly;ko04350//TGF-beta signaling pathway
Unigene0007276	0	0	0	0	23	32	23	44	2.01e-11	Genetic Information Processing	Translation	K02975		ko03010//Ribosome
Unigene0008194	2737	3316	3500	2899	1320	1430	1572	1311	2.03e-11	Metabolism;Metabolism	Global and overview maps;Metabolism of cofactors and vitamins	K00591;K00591		ko01100//Metabolic pathways;ko00130//Ubiquinone and other terpenoid-quinone biosynthesis
Unigene0001659	1	0	0	0	45	36	37	39	2.03e-11	Genetic Information Processing	Translation	K02998		ko03010//Ribosome
Unigene0001677	1	0	0	0	45	35	41	35	2.23e-11	Genetic Information Processing	Translation	K02981		ko03010//Ribosome
Unigene0009877	9991	13272	11157	12046	5393	6090	5186	5366	2.58e-11	-	-	-		-
Unigene0007801	251	379	260	288	100	112	98	73	2.6e-11	-	-	-		-
Unigene0012765	0	0	0	0	26	21	48	25	2.62e-11	Genetic Information Processing	Translation	K02998		ko03010//Ribosome
Unigene0016878	0	0	0	0	38	31	19	27	3.07e-11	-	-	-		-
Unigene0004332	125	95	103	126	12	29	18	16	3.14e-11	Metabolism;Metabolism;Metabolism	Global and overview maps;Glycan biosynthesis and metabolism;Glycan biosynthesis and metabolism	K00710;K00710;K00710		ko01100//Metabolic pathways;ko00514//Other types of O-glycan biosynthesis;ko00512//Mucin type O-glycan biosynthesis
Unigene0010167	122	64	62	53	269	156	303	211	3.31e-11	-	-	-		-
Unigene0014912	181	309	219	226	62	62	94	55	3.38e-11	-	-	-		-
Unigene0007869	611	230	351	430	1062	879	1143	1014	3.56e-11	Cellular Processes	Transport and catabolism	K13885		ko04145//Phagosome
Unigene0007131	0	0	0	0	28	36	25	22	3.65e-11	Metabolism;Metabolism;Metabolism;Metabolism;Metabolism;Metabolism	Global and overview maps;Global and overview maps;Global and overview maps;Carbohydrate metabolism;Carbohydrate metabolism;Carbohydrate metabolism	K01623;K01623;K01623;K01623;K01623;K01623		ko01100//Metabolic pathways;ko01200//Carbon metabolism;ko01230//Biosynthesis of amino acids;ko00010//Glycolysis / Gluconeogenesis;ko00051//Fructose and mannose metabolism;ko00030//Pentose phosphate pathway
Unigene0006128	0	0	0	0	27	21	25	36	3.72e-11	Genetic Information Processing	Translation	K02870		ko03010//Ribosome
Unigene0020268	7257	10458	6376	8211	4306	3849	4279	4042	3.72e-11	Genetic Information Processing;Cellular Processes	Translation;Cell growth and death	K03262;K03262		ko03013//RNA transport;ko04214//Apoptosis - fly
Unigene0009173	161	21	22	89	1594	1345	992	1355	4.1e-11	-	-	-		-
Unigene0007006	1255	1633	1349	1487	848	601	635	726	4.14e-11	Genetic Information Processing	Folding, sorting and degradation	K10687		ko04120//Ubiquitin mediated proteolysis
Unigene0018992	1355	1774	1394	1566	693	586	873	826	4.25e-11	-	-	-		-
Unigene0007792	0	0	0	0	22	39	21	33	4.37e-11	Genetic Information Processing	Translation	K02981		ko03010//Ribosome
Unigene0008507	734	1033	772	859	418	379	481	377	4.42e-11	Metabolism;Metabolism	Global and overview maps;Metabolism of terpenoids and polyketides	K01597;K01597		ko01100//Metabolic pathways;ko00900//Terpenoid backbone biosynthesis
Unigene0016150	1425	856	760	1088	2744	2227	1587	2204	4.47e-11	-	-	-		-
Unigene0012295	589	473	298	579	188	101	97	124	4.49e-11	-	-	-		-
Unigene0009672	0	0	0	0	30	34	31	17	4.61e-11	Genetic Information Processing	Translation	K02993		ko03010//Ribosome
Unigene0020144	906	1125	831	927	491	482	469	505	4.79e-11	-	-	-		-
Unigene0020523	0	1	1	0	39	52	61	60	5.03e-11	-	-	-		-
Unigene0010860	44	28	24	24	109	82	99	75	5.4e-11	Environmental Information Processing	Signaling molecules and interaction	K04239		ko04080//Neuroactive ligand-receptor interaction
Unigene0006297	0	0	0	0	25	32	19	33	5.51e-11	-	-	-		-
Unigene0008043	1	0	5	2	22	71	60	40	6.34e-11	-	-	-		-
Unigene0000444	657	780	626	682	379	270	363	383	6.87e-11	Metabolism;Metabolism;Metabolism;Metabolism	Global and overview maps;Metabolism of other amino acids;Lipid metabolism;Metabolism of other amino acids	K18592;K18592;K18592;K18592		ko01100//Metabolic pathways;ko00480//Glutathione metabolism;ko00590//Arachidonic acid metabolism;ko00430//Taurine and hypotaurine metabolism
Unigene0011557	734	1491	847	964	382	327	398	396	6.97e-11	Metabolism;Genetic Information Processing;Metabolism;Metabolism	Global and overview maps;Folding, sorting and degradation;Glycan biosynthesis and metabolism;Glycan biosynthesis and metabolism	K01230;K01230;K01230;K01230		ko01100//Metabolic pathways;ko04141//Protein processing in endoplasmic reticulum;ko00510//N-Glycan biosynthesis;ko00513//Various types of N-glycan biosynthesis
Unigene0004850	0	0	1	0	27	51	32	46	6.98e-11	Genetic Information Processing	Translation	K02995		ko03010//Ribosome
Unigene0019380	571	771	549	594	345	234	306	289	7.07e-11	Metabolism;Metabolism;Metabolism	Global and overview maps;Glycan biosynthesis and metabolism;Glycan biosynthesis and metabolism	K00731;K00731;K00731		ko01100//Metabolic pathways;ko00514//Other types of O-glycan biosynthesis;ko00512//Mucin type O-glycan biosynthesis
Unigene0018230	360	396	351	350	182	158	181	173	7.35e-11	-	-	-		-
Unigene0007623	697	805	627	788	345	367	389	328	7.37e-11	-	-	-		-
Unigene0020863	0	3	6	3	83	36	27	45	7.95e-11	Environmental Information Processing	Signaling molecules and interaction	K01312		ko04080//Neuroactive ligand-receptor interaction
Unigene0008867	733	819	764	895	415	392	376	398	8.25e-11	-	-	-		-
Unigene0007772	1013	1589	1126	1293	625	578	621	564	8.31e-11	-	-	-		-
Unigene0013681	250	353	244	297	136	92	95	110	9.7e-11	-	-	-		-
Unigene0004970	3	0	1	0	36	45	41	26	1.03e-10	Genetic Information Processing	Translation	K02975		ko03010//Ribosome
Unigene0009793	745	796	505	658	294	301	267	287	1.05e-10	Genetic Information Processing	Translation	K14565		ko03008//Ribosome biogenesis in eukaryotes
Unigene0006310	3	0	1	0	33	45	26	52	1.08e-10	Genetic Information Processing	Translation	K02958		ko03010//Ribosome
Unigene0010411	0	0	0	0	16	24	31	34	1.13e-10	Genetic Information Processing	Translation	K02938		ko03010//Ribosome
Unigene0005399	0	0	0	0	16	37	30	25	1.13e-10	-	-	-		-
Unigene0001110	679	900	858	754	396	338	416	370	1.2e-10	-	-	-		-
Unigene0009450	25	9	40	25	121	82	132	134	1.31e-10	-	-	-		-
Unigene0006135	0	0	0	0	15	27	27	38	1.33e-10	Genetic Information Processing	Translation	K02936		ko03010//Ribosome
Unigene0006223	0	0	0	0	16	32	26	29	1.39e-10	Genetic Information Processing;Environmental Information Processing	Translation;Signal transduction	K02991;K02991		ko03010//Ribosome;ko04150//mTOR signaling pathway
Unigene0008061	7	9	9	4	50	39	35	40	1.49e-10	-	-	-		-
Unigene0000472	42	44	29	33	75	113	120	95	1.5e-10	Metabolism;Organismal Systems;Metabolism	Global and overview maps;Aging;Nucleotide metabolism	K01768;K01768;K01768		ko01100//Metabolic pathways;ko04213//Longevity regulating pathway - multiple species;ko00230//Purine metabolism
Unigene0016133	303	608	235	406	114	100	96	113	1.5e-10	-	-	-		-
Unigene0008030	1	0	0	0	17	50	63	36	1.56e-10	Genetic Information Processing	Translation	K02925		ko03010//Ribosome
Unigene0020637	6	0	0	0	39	62	36	46	1.62e-10	Metabolism;Metabolism	Global and overview maps;Energy metabolism	K02133;K02133		ko01100//Metabolic pathways;ko00190//Oxidative phosphorylation
Unigene0006968	396	464	426	469	175	138	224	211	1.67e-10	-	-	-		-
Unigene0019534	88	137	89	93	27	24	18	25	1.76e-10	Metabolism;Cellular Processes;Metabolism	Global and overview maps;Transport and catabolism;Lipid metabolism	K00803;K00803;K00803		ko01100//Metabolic pathways;ko04146//Peroxisome;ko00565//Ether lipid metabolism
Unigene0006450	0	0	0	0	18	31	24	25	1.76e-10	Genetic Information Processing	Translation	K02900		ko03010//Ribosome
Unigene0018217	638	654	618	755	330	277	284	354	1.92e-10	-	-	-		-
Unigene0010589	165	198	112	170	46	50	29	38	1.93e-10	-	-	-		-
Unigene0014059	28	36	25	25	66	73	86	73	2.21e-10	-	-	-		-
Unigene0006972	0	0	0	0	14	21	32	39	2.23e-10	Genetic Information Processing	Translation	K02932		ko03010//Ribosome
Unigene0020253	0	0	0	0	14	25	28	35	2.27e-10	Genetic Information Processing	Translation	K02932		ko03010//Ribosome
Unigene0006441	0	0	0	0	29	26	17	23	2.31e-10	Genetic Information Processing	Translation	K02984		ko03010//Ribosome
Unigene0011879	0	0	0	0	27	23	19	23	2.37e-10	Genetic Information Processing	Translation	K02973		ko03010//Ribosome
Unigene0021198	819	947	861	930	420	330	536	350	2.44e-10	-	-	-		-
Unigene0017491	54	66	38	101	317	174	140	204	2.51e-10	-	-	-		-
Unigene0017553	1850	2309	1961	2154	1253	714	867	976	2.59e-10	Metabolism;Metabolism	Global and overview maps;Amino acid metabolism	K14157;K14157		ko01100//Metabolic pathways;ko00310//Lysine degradation
Unigene0016629	0	0	0	0	18	24	24	26	2.61e-10	-	-	-		-
Unigene0005629	0	1	0	0	24	36	30	43	2.8e-10	Genetic Information Processing	Translation	K02877		ko03010//Ribosome
Unigene0005232	0	0	0	0	21	30	17	27	3.01e-10	Cellular Processes;Cellular Processes;Cellular Processes	Transport and catabolism;Transport and catabolism;Transport and catabolism	K01365;K01365;K01365		ko04145//Phagosome;ko04142//Lysosome;ko04140//Autophagy - animal
Unigene0016050	1833	2831	1815	2227	1109	1009	1129	1113	3.24e-10	-	-	-		-
Unigene0017604	1242	1585	984	1282	539	631	567	540	3.42e-10	Cellular Processes;Cellular Processes	Transport and catabolism;Transport and catabolism	K17906;K17906		ko04140//Autophagy - animal;ko04136//Autophagy - other eukaryotes
Unigene0009539	521	856	579	669	246	274	262	298	3.6e-10	Environmental Information Processing;Environmental Information Processing;Cellular Processes;Environmental Information Processing	Signal transduction;Signal transduction;Cell growth and death;Signal transduction	K04412;K04412;K04412;K04412		ko04010//MAPK signaling pathway;ko04391//Hippo signaling pathway -fly;ko04214//Apoptosis - fly;ko04392//Hippo signaling pathway - multiple species
Unigene0017394	3820	1884	1790	2571	6347	8000	8253	7595	3.67e-10	Metabolism;Genetic Information Processing;Metabolism	Global and overview maps;Folding, sorting and degradation;Glycan biosynthesis and metabolism	K05546;K05546;K05546		ko01100//Metabolic pathways;ko04141//Protein processing in endoplasmic reticulum;ko00510//N-Glycan biosynthesis
Unigene0005649	2	0	0	0	41	38	41	57	3.7e-10	-	-	-		-
Unigene0003004	1087	1161	1214	1214	505	306	641	393	3.72e-10	Metabolism;Organismal Systems;Metabolism;Metabolism;Metabolism;Metabolism	Global and overview maps;Aging;Xenobiotics biodegradation and metabolism;Metabolism of other amino acids;Xenobiotics biodegradation and metabolism;Xenobiotics biodegradation and metabolism	K00799;K00799;K00799;K00799;K00799;K00799		ko01100//Metabolic pathways;ko04212//Longevity regulating pathway - worm;ko00983//Drug metabolism - other enzymes;ko00480//Glutathione metabolism;ko00980//Metabolism of xenobiotics by cytochrome P450;ko00982//Drug metabolism - cytochrome P450
Unigene0019104	47	23	37	43	131	80	157	98	4.34e-10	-	-	-		-
Unigene0006567	1	0	0	0	38	47	22	27	4.53e-10	Genetic Information Processing	Translation	K02866		ko03010//Ribosome
Unigene0002361	3	0	0	0	38	45	27	40	4.57e-10	Metabolism;Metabolism	Global and overview maps;Energy metabolism	K02132;K02132		ko01100//Metabolic pathways;ko00190//Oxidative phosphorylation
Unigene0002310	1705	2516	2288	1953	593	442	1106	659	4.86e-10	-	-	-		-
Unigene0020024	586	634	435	587	251	209	311	268	5.04e-10	-	-	-		-
Unigene0013103	77	73	54	92	190	115	145	195	5.11e-10	-	-	-		-
Unigene0006258	0	0	0	0	16	32	24	20	5.56e-10	Genetic Information Processing	Translation	K02882		ko03010//Ribosome
Unigene0009344	3113	5008	2489	3130	1285	1378	1617	1376	5.61e-10	-	-	-		-
Unigene0021208	0	0	0	0	12	18	49	30	5.63e-10	-	-	-		-
Unigene0003916	762	417	422	524	795	1617	1508	1254	5.67e-10	Metabolism;Metabolism;Metabolism;Metabolism;Metabolism	Global and overview maps;Nucleotide metabolism;Xenobiotics biodegradation and metabolism;Metabolism of other amino acids;Nucleotide metabolism	K10808;K10808;K10808;K10808;K10808		ko01100//Metabolic pathways;ko00230//Purine metabolism;ko00983//Drug metabolism - other enzymes;ko00480//Glutathione metabolism;ko00240//Pyrimidine metabolism
Unigene0015231	13	2	4	15	104	45	59	60	5.97e-10	-	-	-		-
Unigene0004831	0	0	0	0	17	30	16	31	6.08e-10	Genetic Information Processing	Translation	K02866		ko03010//Ribosome
Unigene0008112	40	33	26	15	148	147	63	116	6.29e-10	-	-	-		-
Unigene0020104	0	0	0	0	19	11	38	34	6.36e-10	-	-	-		-
Unigene0012897	832	1156	794	948	442	473	451	446	7.04e-10	Environmental Information Processing	Signal transduction	K04861		ko04010//MAPK signaling pathway
Unigene0019476	3242	4082	3129	3675	1586	1597	2242	1839	7.06e-10	-	-	-		-
Unigene0013958	0	1	0	0	25	29	26	40	7.19e-10	Genetic Information Processing	Translation	K02941		ko03010//Ribosome
Unigene0003475	1968	2609	1899	2310	982	1134	940	1097	7.46e-10	-	-	-		-
Unigene0005379	1	0	0	0	34	29	24	29	7.64e-10	Genetic Information Processing	Translation	K02873		ko03010//Ribosome
Unigene0009727	389	649	389	577	224	188	181	172	7.75e-10	-	-	-		-
Unigene0015858	389	451	331	429	174	157	219	195	7.88e-10	-	-	-		-
Unigene0007888	1612	1617	1605	1586	802	596	1004	758	7.94e-10	Metabolism;Metabolism	Global and overview maps;Carbohydrate metabolism	K01194;K01194		ko01100//Metabolic pathways;ko00500//Starch and sucrose metabolism
Unigene0004846	215	213	173	162	72	51	79	72	7.99e-10	Metabolism;Metabolism;Metabolism;Metabolism;Metabolism;Metabolism;Metabolism;Metabolism;Metabolism;Metabolism;Metabolism;Metabolism;Metabolism	Global and overview maps;Global and overview maps;Global and overview maps;Carbohydrate metabolism;Carbohydrate metabolism;Amino acid metabolism;Lipid metabolism;Carbohydrate metabolism;Amino acid metabolism;Amino acid metabolism;Metabolism of terpenoids and polyketides;Carbohydrate metabolism;Lipid metabolism	K00626;K00626;K00626;K00626;K00626;K00626;K00626;K00626;K00626;K00626;K00626;K00626;K00626		ko01100//Metabolic pathways;ko01200//Carbon metabolism;ko01212//Fatty acid metabolism;ko00620//Pyruvate metabolism;ko00630//Glyoxylate and dicarboxylate metabolism;ko00310//Lysine degradation;ko00071//Fatty acid degradation;ko00640//Propanoate metabolism;ko00280//Valine, leucine and isoleucine degradation;ko00380//Tryptophan metabolism;ko00900//Terpenoid backbone biosynthesis;ko00650//Butanoate m…
Unigene0015192	1127	755	2103	1278	252	175	221	249	8.02e-10	-	-	-		-
Unigene0011949	0	0	0	0	11	19	51	27	8.32e-10	-	-	-		-
Unigene0012037	1155	1031	1023	1157	614	505	549	604	8.5e-10	-	-	-		-
Unigene0020228	799	500	622	659	238	225	293	223	8.86e-10	-	-	-		-
Unigene0019943	129	462	177	162	16	2	28	33	9.01e-10	-	-	-		-
Unigene0003795	8	0	0	2	36	59	36	58	9.08e-10	Genetic Information Processing	Translation	K02930		ko03010//Ribosome
Unigene0010242	1	0	0	1	33	59	37	40	9.2e-10	-	-	-		-
Unigene0009001	93	76	140	97	276	157	400	311	9.23e-10	-	-	-		-
Unigene0014444	562	664	648	670	339	259	316	346	1.03e-09	Metabolism;Metabolism	Global and overview maps;Amino acid metabolism	K11426;K11426		ko01100//Metabolic pathways;ko00310//Lysine degradation
Unigene0011312	4031	1615	2026	1921	8357	8799	9068	8719	1.08e-09	-	-	-		-
Unigene0011195	1623	1916	1372	1752	800	725	1070	825	1.08e-09	Genetic Information Processing	Translation	K01893		ko00970//Aminoacyl-tRNA biosynthesis
Unigene0015795	0	0	0	0	29	23	16	17	1.09e-09	-	-	-		-
Unigene0012452	16	6	2	10	89	57	43	48	1.1e-09	-	-	-		-
Unigene0005266	0	0	1	1	33	38	45	39	1.11e-09	Genetic Information Processing	Translation	K02937		ko03010//Ribosome
Unigene0006960	0	0	0	0	26	32	11	24	1.12e-09	Genetic Information Processing	Translation	K02989		ko03010//Ribosome
Unigene0019342	513	723	681	708	273	297	281	294	1.14e-09	Genetic Information Processing	Transcription	K03129		ko03022//Basal transcription factors
Unigene0006499	0	0	0	0	34	28	13	17	1.18e-09	Cellular Processes	Transport and catabolism	K13279		ko04146//Peroxisome
Unigene0005236	0	0	0	0	19	17	17	33	1.23e-09	-	-	-		-
Unigene0009142	0	0	0	0	15	29	17	25	1.34e-09	Genetic Information Processing	Translation	K02977		ko03010//Ribosome
Unigene0015112	389	568	308	434	154	171	164	176	1.39e-09	-	-	-		-
Unigene0003973	616	848	659	673	382	324	354	378	1.42e-09	-	-	-		-
Unigene0003706	0	0	0	0	17	19	28	17	1.51e-09	Genetic Information Processing	Translation	K02868		ko03010//Ribosome
Unigene0004149	914	1177	952	1126	508	549	553	540	1.51e-09	-	-	-		-
Unigene0019770	32	25	35	46	105	77	80	113	1.54e-09	Environmental Information Processing;Environmental Information Processing	Signal transduction;Signaling molecules and interaction	K04266;K04266		ko04020//Calcium signaling pathway;ko04080//Neuroactive ligand-receptor interaction
Unigene0004870	0	0	0	0	22	22	14	23	1.57e-09	Genetic Information Processing	Translation	K02951		ko03010//Ribosome
Unigene0021124	0	0	0	0	11	17	44	26	1.57e-09	Genetic Information Processing	Translation	K02984		ko03010//Ribosome
Unigene0020947	1430	1332	1444	1472	789	540	831	668	1.68e-09	Metabolism;Metabolism	Global and overview maps;Amino acid metabolism	K01251;K01251		ko01100//Metabolic pathways;ko00270//Cysteine and methionine metabolism
Unigene0003971	0	0	0	0	19	41	13	21	1.7e-09	Genetic Information Processing	Translation	K02958		ko03010//Ribosome
Unigene0015804	33	21	11	15	60	98	70	96	1.71e-09	-	-	-		-
Unigene0017696	0	0	0	0	11	24	27	24	1.75e-09	-	-	-		-
Unigene0014881	1010	1232	797	1033	577	499	498	504	1.76e-09	Metabolism;Environmental Information Processing;Metabolism;Metabolism	Global and overview maps;Signal transduction;Lipid metabolism;Lipid metabolism	K15728;K15728;K15728;K15728		ko01100//Metabolic pathways;ko04150//mTOR signaling pathway;ko00564//Glycerophospholipid metabolism;ko00561//Glycerolipid metabolism
Unigene0005619	0	0	0	0	16	23	18	22	1.81e-09	Genetic Information Processing	Translation	K02877		ko03010//Ribosome
Unigene0018063	3	0	0	0	54	41	27	24	1.92e-09	-	-	-		-
Unigene0017051	1683	1830	1171	1658	385	242	778	486	2.01e-09	Metabolism;Metabolism	Global and overview maps;Lipid metabolism	K14286;K14286		ko01100//Metabolic pathways;ko00564//Glycerophospholipid metabolism
Unigene0011735	17	15	18	8	74	43	51	55	2.11e-09	-	-	-		-
Unigene0014547	361	450	364	420	211	152	201	211	2.12e-09	-	-	-		-
Unigene0012627	1188	1595	1071	1323	531	650	455	517	2.33e-09	-	-	-		-
Unigene0004458	584	746	471	665	266	282	305	301	2.38e-09	-	-	-		-
Unigene0002115	161	209	157	196	58	60	76	76	2.43e-09	-	-	-		-
Unigene0013867	2218	3192	2745	2385	1295	1112	1527	1368	2.48e-09	-	-	-		-
Unigene0016299	285	297	301	346	144	98	121	148	2.57e-09	-	-	-		-
Unigene0010390	62	41	69	57	7	6	11	3	2.64e-09	-	-	-		-
Unigene0011149	267	287	244	270	142	89	111	122	2.66e-09	-	-	-		-
Unigene0014141	9569	10832	11764	11242	4505	2969	6395	4461	2.69e-09	-	-	-		-
Unigene0007487	34	21	25	23	115	58	66	83	2.76e-09	-	-	-		-
Unigene0003710	1	1	5	2	25	22	72	31	2.78e-09	-	-	-		-
Unigene0012621	1087	1504	1151	1318	545	584	736	653	2.82e-09	Environmental Information Processing	Membrane transport	K05673		ko02010//ABC transporters
Unigene0006718	0	0	0	0	17	31	16	17	3.02e-09	Genetic Information Processing	Translation	K02896		ko03010//Ribosome
Unigene0006293	0	2	0	0	27	40	33	54	3.06e-09	Genetic Information Processing;Environmental Information Processing	Translation;Signal transduction	K02991;K02991		ko03010//Ribosome;ko04150//mTOR signaling pathway
Unigene0006644	4	1	0	1	24	34	23	35	3.07e-09	Genetic Information Processing	Translation	K02885		ko03010//Ribosome
Unigene0006084	1	0	0	0	21	23	30	28	3.18e-09	Genetic Information Processing	Translation	K02998		ko03010//Ribosome
Unigene0021139	1379	1738	1411	1586	685	835	753	742	3.38e-09	-	-	-		-
Unigene0012659	69	203	100	126	21	19	30	10	3.49e-09	Organismal Systems	Development and regeneration	K23480		ko04361//Axon regeneration
Unigene0020851	841	1830	884	1480	569	265	289	341	3.58e-09	Metabolism	Xenobiotics biodegradation and metabolism	K00485		ko00982//Drug metabolism - cytochrome P450
Unigene0003635	52	73	154	125	13	3	17	11	3.63e-09	-	-	-		-
Unigene0008566	3936	7335	4526	5299	1400	1609	2748	1969	3.72e-09	-	-	-		-
Unigene0017698	0	0	0	0	15	19	17	23	3.83e-09	Metabolism;Metabolism;Metabolism;Metabolism	Global and overview maps;Global and overview maps;Carbohydrate metabolism;Carbohydrate metabolism	K01638;K01638;K01638;K01638		ko01100//Metabolic pathways;ko01200//Carbon metabolism;ko00620//Pyruvate metabolism;ko00630//Glyoxylate and dicarboxylate metabolism
Unigene0009271	67	11	14	42	354	152	124	216	3.95e-09	-	-	-		-
Unigene0014212	0	0	0	0	12	16	52	17	4.02e-09	Genetic Information Processing	Translation	K02987		ko03010//Ribosome
Unigene0008496	878	1220	554	784	179	300	323	279	4.05e-09	-	-	-		-
Unigene0016484	143	222	152	174	65	57	67	66	4.12e-09	-	-	-		-
Unigene0005194	1	0	1	3	24	22	25	39	4.28e-09	Genetic Information Processing	Translation	K02865		ko03010//Ribosome
Unigene0020484	0	0	0	0	13	18	20	23	4.5e-09	Genetic Information Processing	Translation	K02964		ko03010//Ribosome
Unigene0005687	0	0	0	0	17	23	14	20	4.59e-09	Genetic Information Processing	Translation	K02960		ko03010//Ribosome
Unigene0003924	3383	6657	3817	4914	2003	1753	2382	2006	4.6e-09	-	-	-		-
Unigene0004733	0	0	0	0	18	18	22	14	4.83e-09	Genetic Information Processing	Translation	K02900		ko03010//Ribosome
Unigene0008993	3	2	3	1	24	19	40	26	4.87e-09	-	-	-		-
Unigene0004652	94	96	48	77	20	12	18	13	4.91e-09	-	-	-		-
Unigene0014570	298	528	402	374	124	125	124	185	4.97e-09	-	-	-		-
Unigene0009718	5864	13245	4955	7659	2100	1973	2049	1778	5.02e-09	-	-	-		-
Unigene0008239	108	93	112	142	31	16	9	28	5.06e-09	-	-	-		-
Unigene0010434	93	119	74	68	24	18	25	17	5.28e-09	-	-	-		-
Unigene0010829	0	0	0	0	17	18	19	16	5.46e-09	-	-	-		-
Unigene0010975	1541	1963	1627	1718	1015	856	750	893	5.58e-09	-	-	-		-
Unigene0004989	91	102	48	61	144	157	193	147	5.67e-09	-	-	-		-
Unigene0005227	0	0	1	0	20	25	25	26	5.81e-09	Genetic Information Processing	Translation	K02985		ko03010//Ribosome
Unigene0005198	0	0	0	1	22	32	20	25	6.01e-09	Genetic Information Processing	Translation	K02934		ko03010//Ribosome
Unigene0003222	852	1108	860	889	403	477	345	402	6.1e-09	Metabolism;Metabolism;Metabolism;Metabolism;Metabolism;Metabolism;Metabolism;Metabolism	Global and overview maps;Xenobiotics biodegradation and metabolism;Xenobiotics biodegradation and metabolism;Xenobiotics biodegradation and metabolism;Metabolism of cofactors and vitamins;Carbohydrate metabolism;Metabolism of cofactors and vitamins;Carbohydrate metabolism	K00699;K00699;K00699;K00699;K00699;K00699;K00699;K00699		ko01100//Metabolic pathways;ko00983//Drug metabolism - other enzymes;ko00980//Metabolism of xenobiotics by cytochrome P450;ko00982//Drug metabolism - cytochrome P450;ko00830//Retinol metabolism;ko00040//Pentose and glucuronate interconversions;ko00860//Porphyrin and chlorophyll metabolism;ko00053//Ascorbate and aldarate metabolism
Unigene0014190	3521	4315	2636	3967	1640	1874	1698	1668	6.59e-09	-	-	-		-
Unigene0013870	353	469	446	461	226	157	135	138	6.64e-09	-	-	-		-
Unigene0016028	414	520	344	417	222	180	211	219	6.69e-09	Metabolism;Metabolism;Cellular Processes;Metabolism;Metabolism;Metabolism	Global and overview maps;Global and overview maps;Transport and catabolism;Carbohydrate metabolism;Amino acid metabolism;Amino acid metabolism	K00830;K00830;K00830;K00830;K00830;K00830		ko01100//Metabolic pathways;ko01200//Carbon metabolism;ko04146//Peroxisome;ko00630//Glyoxylate and dicarboxylate metabolism;ko00250//Alanine, aspartate and glutamate metabolism;ko00260//Glycine, serine and threonine metabolism
Unigene0011878	0	0	1	0	20	38	14	39	7.67e-09	Genetic Information Processing	Translation	K02973		ko03010//Ribosome
Unigene0010796	139	119	63	72	219	198	383	201	7.72e-09	-	-	-		-
Unigene0018552	0	0	0	0	18	13	16	23	7.8e-09	Genetic Information Processing	Translation	K02880		ko03010//Ribosome
Unigene0010184	3	0	0	0	33	25	30	26	8.17e-09	Genetic Information Processing	Translation	K02977		ko03010//Ribosome
Unigene0014170	483	606	533	604	288	240	308	310	8.63e-09	-	-	-		-
Unigene0002397	6	0	1	0	36	31	40	24	9e-09	Genetic Information Processing	Translation	K02938		ko03010//Ribosome
Unigene0003150	295	447	347	387	178	159	178	160	9.12e-09	-	-	-		-
Unigene0005493	3607	5196	3800	3592	1686	1939	1123	1474	9.13e-09	-	-	-		-
Unigene0007742	4013	5811	3968	4643	2106	2272	2801	2224	9.27e-09	-	-	-		-
Unigene0018580	288	299	279	267	131	85	100	142	9.3e-09	-	-	-		-
Unigene0014917	122	193	153	165	69	37	35	44	9.62e-09	-	-	-		-
Unigene0020893	0	0	0	0	21	20	14	14	9.71e-09	-	-	-		-
Unigene0001584	471	660	443	597	296	229	218	249	9.74e-09	-	-	-		-
Unigene0008010	680	1038	694	852	433	325	462	384	9.95e-09	-	-	-		-
Unigene0017610	441	510	478	550	270	145	245	207	1e-08	-	-	-		-
Unigene0006210	0	0	0	0	16	17	20	14	1.03e-08	Genetic Information Processing	Translation	K02903		ko03010//Ribosome
Unigene0003206	0	0	0	0	18	14	13	25	1.07e-08	Metabolism;Metabolism;Metabolism	Global and overview maps;Metabolism of other amino acids;Amino acid metabolism	K01581;K01581;K01581		ko01100//Metabolic pathways;ko00480//Glutathione metabolism;ko00330//Arginine and proline metabolism
Unigene0013093	495	632	510	644	316	266	322	274	1.12e-08	-	-	-		-
Unigene0016461	5	1	0	0	37	22	23	42	1.13e-08	Cellular Processes	Transport and catabolism	K07375		ko04145//Phagosome
Unigene0020905	1	0	0	0	15	34	23	26	1.13e-08	-	-	-		-
Unigene0000542	804	745	689	718	397	292	397	428	1.18e-08	-	-	-		-
Unigene0004973	0	0	0	0	19	23	17	11	1.19e-08	Genetic Information Processing	Translation	K02872		ko03010//Ribosome
Unigene0019706	10559	5878	9115	8455	28541	13125	20564	20266	1.24e-08	-	-	-		-
Unigene0014743	1007	914	1339	1014	282	377	493	412	1.24e-08	-	-	-		-
Unigene0015427	0	1	0	0	12	22	39	30	1.28e-08	-	-	-		-
Unigene0001803	350	535	337	405	136	155	137	198	1.28e-08	-	-	-		-
Unigene0013574	7827	11359	6954	8876	3614	4643	3707	3742	1.33e-08	Metabolism;Metabolism;Metabolism;Metabolism;Metabolism	Global and overview maps;Global and overview maps;Carbohydrate metabolism;Carbohydrate metabolism;Lipid metabolism	K11262;K11262;K11262;K11262;K11262		ko01100//Metabolic pathways;ko01212//Fatty acid metabolism;ko00620//Pyruvate metabolism;ko00640//Propanoate metabolism;ko00061//Fatty acid biosynthesis
Unigene0007115	1	0	0	0	20	26	21	22	1.35e-08	Genetic Information Processing	Translation	K02937		ko03010//Ribosome
Unigene0004868	0	0	0	0	16	16	13	21	1.46e-08	Genetic Information Processing	Translation	K02885		ko03010//Ribosome
Unigene0010888	348	496	478	452	213	197	186	176	1.5e-08	-	-	-		-
Unigene0003170	303	396	417	349	136	110	168	174	1.53e-08	-	-	-		-
Unigene0006038	0	0	0	0	14	33	15	13	1.53e-08	Genetic Information Processing	Translation	K02997		ko03010//Ribosome
Unigene0019705	0	0	0	0	20	17	21	10	1.56e-08	-	-	-		-
Unigene0009479	1308	2365	1588	1649	735	787	817	798	1.57e-08	-	-	-		-
Unigene0015265	0	0	0	0	10	14	22	25	1.58e-08	Genetic Information Processing	Translation	K02947		ko03010//Ribosome
Unigene0014541	1	0	0	0	12	24	44	23	1.65e-08	Genetic Information Processing	Translation	K02936		ko03010//Ribosome
Unigene0000937	313	348	336	347	166	156	158	171	1.7e-08	-	-	-		-
Unigene0005650	1	0	0	0	38	29	11	23	1.82e-08	Genetic Information Processing	Translation	K02947		ko03010//Ribosome
Unigene0014165	117	63	52	80	170	138	247	185	1.84e-08	-	-	-		-
Unigene0016716	701	1053	714	852	398	397	424	443	1.89e-08	-	-	-		-
Unigene0009719	530	1468	536	650	252	212	250	183	1.92e-08	-	-	-		-
Unigene0013728	0	0	0	0	20	13	18	13	1.97e-08	Genetic Information Processing	Translation	K02882		ko03010//Ribosome
Unigene0012635	0	0	0	0	13	13	20	18	2.05e-08	-	-	-		-
Unigene0019314	476	530	537	514	295	195	175	206	2.16e-08	-	-	-		-
Unigene0013822	0	0	0	0	11	38	14	15	2.2e-08	Metabolism;Metabolism;Metabolism;Metabolism	Global and overview maps;Carbohydrate metabolism;Lipid metabolism;Amino acid metabolism	K13954;K13954;K13954;K13954		ko01100//Metabolic pathways;ko00010//Glycolysis / Gluconeogenesis;ko00071//Fatty acid degradation;ko00350//Tyrosine metabolism
Unigene0018083	6	0	1	1	17	23	86	48	2.25e-08	Metabolism;Metabolism;Metabolism;Metabolism	Global and overview maps;Global and overview maps;Global and overview maps;Carbohydrate metabolism	K00134;K00134;K00134;K00134		ko01100//Metabolic pathways;ko01200//Carbon metabolism;ko01230//Biosynthesis of amino acids;ko00010//Glycolysis / Gluconeogenesis
Unigene0006107	653	798	650	751	353	393	343	334	2.32e-08	-	-	-		-
Unigene0012418	336	486	364	428	204	188	182	192	2.37e-08	-	-	-		-
Unigene0019291	0	0	0	0	14	12	30	13	2.51e-08	-	-	-		-
Unigene0007360	260	330	426	344	140	92	147	124	2.59e-08	-	-	-		-
Unigene0001138	762	1038	728	894	436	401	352	470	2.61e-08	Metabolism;Metabolism	Global and overview maps;Amino acid metabolism	K00474;K00474		ko01100//Metabolic pathways;ko00310//Lysine degradation
Unigene0009929	0	0	0	0	9	24	17	18	2.7e-08	Cellular Processes	Transport and catabolism	K07375		ko04145//Phagosome
Unigene0016017	258	336	252	287	148	94	79	110	2.83e-08	-	-	-		-
Unigene0008984	285	251	405	326	77	46	8	56	2.85e-08	Metabolism;Metabolism	Global and overview maps;Amino acid metabolism	K00547;K00547		ko01100//Metabolic pathways;ko00270//Cysteine and methionine metabolism
Unigene0001333	1	0	0	0	30	22	16	18	2.87e-08	Genetic Information Processing	Translation	K02889		ko03010//Ribosome
Unigene0017308	6616	4062	3834	4934	9855	13765	9979	10641	2.87e-08	-	-	-		-
Unigene0004216	233	230	124	205	71	67	53	40	2.89e-08	-	-	-		-
Unigene0016655	814	933	1136	960	425	332	518	459	3.05e-08	-	-	-		-
Unigene0005259	1	1	0	0	31	41	29	19	3.05e-08	Genetic Information Processing	Translation	K02930		ko03010//Ribosome
Unigene0004438	1	0	0	0	12	28	24	25	3.14e-08	-	-	-		-
Unigene0006049	1034	761	856	879	454	379	470	405	3.23e-08	-	-	-		-
Unigene0000485	147	104	115	121	45	15	12	14	3.23e-08	-	-	-		-
Unigene0018641	68	30	30	35	136	116	103	97	3.25e-08	-	-	-		-
Unigene0019004	1	0	0	0	20	22	17	22	3.51e-08	Genetic Information Processing	Translation	K02947		ko03010//Ribosome
Unigene0012655	375	345	241	284	152	107	132	138	3.52e-08	-	-	-		-
Unigene0018794	19	27	68	56	2	2	0	2	3.58e-08	-	-	-		-
Unigene0001023	547	721	638	740	333	329	339	344	3.69e-08	-	-	-		-
Unigene0011277	75	48	41	60	141	88	125	117	3.93e-08	-	-	-		-
Unigene0020888	365	418	380	368	209	189	182	188	3.96e-08	-	-	-		-
Unigene0000644	17456	23845	15329	18244	8244	10312	9140	9216	4.06e-08	Metabolism;Metabolism;Metabolism	Global and overview maps;Global and overview maps;Lipid metabolism	K00665;K00665;K00665		ko01100//Metabolic pathways;ko01212//Fatty acid metabolism;ko00061//Fatty acid biosynthesis
Unigene0009114	243	132	496	246	69	39	63	47	4.16e-08	Metabolism;Organismal Systems;Metabolism;Metabolism	Global and overview maps;Aging;Global and overview maps;Lipid metabolism	K00507;K00507;K00507;K00507		ko01100//Metabolic pathways;ko04212//Longevity regulating pathway - worm;ko01212//Fatty acid metabolism;ko01040//Biosynthesis of unsaturated fatty acids
Unigene0005652	5	0	0	0	28	35	26	26	4.28e-08	Genetic Information Processing	Translation	K02997		ko03010//Ribosome
Unigene0009391	544	675	728	695	355	286	247	237	4.6e-08	Environmental Information Processing	Signal transduction	K04671		ko04350//TGF-beta signaling pathway
Unigene0005665	0	1	0	0	21	16	16	29	4.67e-08	Genetic Information Processing	Translation	K02953		ko03010//Ribosome
Unigene0010899	0	0	0	0	7	19	23	18	4.68e-08	-	-	-		-
Unigene0014279	109	95	80	78	13	23	31	17	4.69e-08	Metabolism;Metabolism;Metabolism;Metabolism;Metabolism;Metabolism;Metabolism;Metabolism	Global and overview maps;Xenobiotics biodegradation and metabolism;Xenobiotics biodegradation and metabolism;Xenobiotics biodegradation and metabolism;Metabolism of cofactors and vitamins;Carbohydrate metabolism;Metabolism of cofactors and vitamins;Carbohydrate metabolism	K00699;K00699;K00699;K00699;K00699;K00699;K00699;K00699		ko01100//Metabolic pathways;ko00983//Drug metabolism - other enzymes;ko00980//Metabolism of xenobiotics by cytochrome P450;ko00982//Drug metabolism - cytochrome P450;ko00830//Retinol metabolism;ko00040//Pentose and glucuronate interconversions;ko00860//Porphyrin and chlorophyll metabolism;ko00053//Ascorbate and aldarate metabolism
Unigene0013370	343	389	352	410	201	133	212	153	4.71e-08	-	-	-		-
Unigene0007151	1135	1365	987	1111	558	648	601	554	4.81e-08	-	-	-		-
Unigene0012946	600	641	605	551	367	285	301	282	4.94e-08	-	-	-		-
Unigene0009930	0	0	0	0	7	41	17	14	5.15e-08	Cellular Processes	Transport and catabolism	K07375		ko04145//Phagosome
Unigene0003129	482	599	1066	732	234	159	267	255	5.18e-08	-	-	-		-
Unigene0015688	135	133	104	111	30	36	53	33	5.22e-08	-	-	-		-
Unigene0011038	710	970	425	864	216	125	351	139	5.27e-08	-	-	-		-
Unigene0000911	295	292	232	376	128	109	149	121	5.67e-08	Metabolism;Metabolism	Global and overview maps;Metabolism of other amino acids	K01594;K01594		ko01100//Metabolic pathways;ko00430//Taurine and hypotaurine metabolism
Unigene0020776	1390	2136	1406	2220	843	703	936	905	5.72e-08	-	-	-		-
Unigene0005301	0	0	0	0	11	16	19	13	5.73e-08	Genetic Information Processing	Translation	K02901		ko03010//Ribosome
Unigene0019245	77	48	44	65	108	137	119	134	5.88e-08	-	-	-		-
Unigene0009918	0	1	0	0	20	19	23	15	6.09e-08	Cellular Processes;Cellular Processes	Transport and catabolism;Transport and catabolism	K01379;K01379		ko04142//Lysosome;ko04140//Autophagy - animal
Unigene0004022	423	715	506	737	268	248	240	186	6.09e-08	-	-	-		-
Unigene0013660	536	349	441	388	212	140	170	150	6.22e-08	-	-	-		-
Unigene0019491	5	6	9	2	38	25	31	31	6.22e-08	Metabolism;Metabolism;Metabolism;Metabolism	Global and overview maps;Global and overview maps;Lipid metabolism;Lipid metabolism	K10250;K10250;K10250;K10250		ko01100//Metabolic pathways;ko01212//Fatty acid metabolism;ko01040//Biosynthesis of unsaturated fatty acids;ko00062//Fatty acid elongation
Unigene0005285	0	0	0	0	12	20	11	17	6.26e-08	-	-	-		-
Unigene0011888	5	0	0	1	31	42	19	25	6.28e-08	Genetic Information Processing	Translation	K02940		ko03010//Ribosome
Unigene0012866	0	0	0	0	8	12	35	16	6.47e-08	Genetic Information Processing	Translation	K02866		ko03010//Ribosome
Unigene0015509	63	33	30	37	106	89	131	83	6.6e-08	-	-	-		-
Unigene0015697	7671	15687	3589	9906	2261	884	1088	1163	7.42e-08	-	-	-		-
Unigene0015822	0	0	0	0	9	24	15	14	7.6e-08	-	-	-		-
Unigene0008059	281	342	305	326	177	130	169	143	7.68e-08	-	-	-		-
Unigene0001427	0	0	0	0	14	23	15	9	7.9e-08	Genetic Information Processing	Translation	K02917		ko03010//Ribosome
Unigene0005251	26	13	94	27	1	0	0	0	8.07e-08	Metabolism;Organismal Systems;Metabolism;Metabolism	Global and overview maps;Aging;Global and overview maps;Lipid metabolism	K00507;K00507;K00507;K00507		ko01100//Metabolic pathways;ko04212//Longevity regulating pathway - worm;ko01212//Fatty acid metabolism;ko01040//Biosynthesis of unsaturated fatty acids
Unigene0017769	26	17	13	18	72	55	47	47	8.12e-08	Metabolism;Metabolism;Metabolism	Global and overview maps;Carbohydrate metabolism;Carbohydrate metabolism	K00849;K00849;K00849		ko01100//Metabolic pathways;ko00520//Amino sugar and nucleotide sugar metabolism;ko00052//Galactose metabolism
Unigene0006986	2	0	0	0	26	25	28	23	8.64e-08	Genetic Information Processing	Translation	K02989		ko03010//Ribosome
Unigene0004818	2	1	0	0	28	31	21	16	8.72e-08	-	-	-		-
Unigene0010276	503	835	614	709	252	226	374	302	8.82e-08	-	-	-		-
Unigene0006313	9	2	9	9	26	58	50	37	9e-08	-	-	-		-
Unigene0006058	0	0	0	0	10	18	14	15	9.02e-08	-	-	-		-
Unigene0017066	0	0	0	0	7	8	32	28	9.34e-08	Genetic Information Processing	Translation	K02894		ko03010//Ribosome
Unigene0010367	238	294	193	238	98	78	110	124	9.62e-08	-	-	-		-
Unigene0020921	748	1220	1461	1154	515	428	412	461	9.71e-08	-	-	-		-
Unigene0002808	408	443	388	504	184	209	238	208	9.88e-08	-	-	-		-
Unigene0001334	0	0	0	0	16	6	19	21	1.05e-07	Genetic Information Processing	Translation	K02889		ko03010//Ribosome
Unigene0005638	0	0	0	0	12	15	15	12	1.15e-07	Genetic Information Processing	Translation	K02875		ko03010//Ribosome
Unigene0004311	13	5	7	8	46	26	35	37	1.15e-07	-	-	-		-
Unigene0019860	400	500	411	470	229	187	273	240	1.18e-07	-	-	-		-
Unigene0003080	958	883	1179	991	526	457	470	453	1.22e-07	-	-	-		-
Unigene0015975	324	440	288	373	165	173	176	167	1.33e-07	Genetic Information Processing	Translation	K14555		ko03008//Ribosome biogenesis in eukaryotes
Unigene0013183	1770	3146	1411	2839	719	444	1145	777	1.35e-07	-	-	-		-
Unigene0004847	1	0	0	0	26	13	16	18	1.39e-07	Genetic Information Processing	Translation	K02955		ko03010//Ribosome
Unigene0010640	735	1121	695	750	425	399	416	398	1.5e-07	Cellular Processes;Environmental Information Processing;Environmental Information Processing;Environmental Information Processing;Cellular Processes;Environmental Information Processing;Environmental Information Processing;Organismal Systems	Transport and catabolism;Signal transduction;Signal transduction;Signal transduction;Cell growth and death;Signal transduction;Signal transduction;Development	K04361;K04361;K04361;K04361;K04361;K04361;K04361;K04361		ko04144//Endocytosis;ko04010//MAPK signaling pathway;ko04020//Calcium signaling pathway;ko04013//MAPK signaling pathway - fly;ko04214//Apoptosis - fly;ko04068//FoxO signaling pathway;ko04012//ErbB signaling pathway;ko04320//Dorso-ventral axis formation
Unigene0006335	0	0	0	0	15	23	10	10	1.54e-07	Genetic Information Processing	Translation	K02893		ko03010//Ribosome
Unigene0018530	0	0	0	0	7	17	20	14	1.56e-07	Genetic Information Processing	Translation	K02995		ko03010//Ribosome
Unigene0007503	995	940	2472	1523	325	165	356	250	1.57e-07	-	-	-		-
Unigene0005797	2	0	0	0	27	17	29	25	1.59e-07	Genetic Information Processing	Translation	K02872		ko03010//Ribosome
Unigene0010902	1294	1386	970	1292	746	513	439	586	1.68e-07	Environmental Information Processing	Membrane transport	K05679		ko02010//ABC transporters
Unigene0004437	0	0	0	0	10	6	30	20	1.75e-07	-	-	-		-
Unigene0001218	338	428	437	413	215	174	142	137	1.8e-07	-	-	-		-
Unigene0003234	0	1	0	1	26	22	23	21	1.82e-07	Genetic Information Processing	Translation	K02934		ko03010//Ribosome
Unigene0008266	0	0	0	0	9	17	28	8	1.86e-07	Genetic Information Processing	Translation	K02873		ko03010//Ribosome
Unigene0005580	208	319	240	291	105	78	145	88	1.89e-07	-	-	-		-
Unigene0005722	36	53	22	27	67	111	84	95	1.93e-07	-	-	-		-
Unigene0006502	0	0	0	0	14	12	10	16	1.97e-07	-	-	-		-
Unigene0006008	0	0	0	0	9	26	9	16	2.02e-07	-	-	-		-
Unigene0006036	1	0	0	0	23	13	18	15	2.05e-07	Cellular Processes;Cellular Processes;Cellular Processes	Transport and catabolism;Transport and catabolism;Transport and catabolism	K01365;K01365;K01365		ko04145//Phagosome;ko04142//Lysosome;ko04140//Autophagy - animal
Unigene0011439	393	564	466	554	222	222	285	219	2.1e-07	-	-	-		-
Unigene0009493	0	0	0	0	8	17	9	27	2.12e-07	Cellular Processes;Cellular Processes	Transport and catabolism;Transport and catabolism	K01363;K01363		ko04142//Lysosome;ko04140//Autophagy - animal
Unigene0015534	140	190	171	234	39	50	85	38	2.17e-07	Cellular Processes	Transport and catabolism	K12307		ko04142//Lysosome
Unigene0009191	413	449	289	368	168	138	74	137	2.2e-07	-	-	-		-
Unigene0002430	572	795	611	615	321	248	404	246	2.22e-07	-	-	-		-
Unigene0020000	0	0	0	0	15	15	8	15	2.24e-07	Metabolism;Metabolism;Metabolism;Metabolism;Metabolism;Metabolism	Global and overview maps;Global and overview maps;Carbohydrate metabolism;Carbohydrate metabolism;Carbohydrate metabolism;Carbohydrate metabolism	K01895;K01895;K01895;K01895;K01895;K01895		ko01100//Metabolic pathways;ko01200//Carbon metabolism;ko00010//Glycolysis / Gluconeogenesis;ko00620//Pyruvate metabolism;ko00630//Glyoxylate and dicarboxylate metabolism;ko00640//Propanoate metabolism
Unigene0013849	61	89	30	49	133	139	117	116	2.39e-07	-	-	-		-
Unigene0021125	235	283	235	281	132	107	144	127	2.72e-07	-	-	-		-
Unigene0005695	0	0	0	0	11	10	10	25	2.72e-07	-	-	-		-
Unigene0006101	0	0	0	0	12	22	15	7	2.78e-07	Genetic Information Processing	Translation	K02993		ko03010//Ribosome
Unigene0012633	420	588	472	494	291	182	255	259	2.8e-07	-	-	-		-
Unigene0006612	0	0	0	0	13	16	7	18	2.81e-07	-	-	-		-
Unigene0005846	0	0	0	0	22	18	10	7	2.82e-07	Genetic Information Processing	Translation	K02901		ko03010//Ribosome
Unigene0015137	0	0	0	0	7	12	25	13	2.84e-07	Genetic Information Processing	Translation	K02868		ko03010//Ribosome
Unigene0007393	7	5	7	3	18	49	28	40	2.85e-07	-	-	-		-
Unigene0013032	1	0	0	0	19	14	15	17	2.95e-07	Genetic Information Processing	Translation	K02969		ko03010//Ribosome
Unigene0001575	0	0	0	0	11	16	11	12	3.07e-07	Genetic Information Processing	Translation	K02908		ko03010//Ribosome
Unigene0008488	364	526	291	387	214	133	165	176	3.15e-07	-	-	-		-
Unigene0020726	250	319	213	248	130	105	140	115	3.21e-07	Cellular Processes	Transport and catabolism	K12301		ko04142//Lysosome
Unigene0012042	522	733	659	640	264	279	383	302	3.29e-07	Environmental Information Processing;Organismal Systems	Signal transduction;Development and regeneration	K04443;K04443		ko04010//MAPK signaling pathway;ko04361//Axon regeneration
Unigene0018669	2	0	0	0	21	31	29	15	3.32e-07	Genetic Information Processing	Translation	K02898		ko03010//Ribosome
Unigene0006478	0	0	0	0	11	9	17	13	3.39e-07	Metabolism;Metabolism	Global and overview maps;Energy metabolism	K02136;K02136		ko01100//Metabolic pathways;ko00190//Oxidative phosphorylation
Unigene0002073	532	592	479	628	353	236	318	260	3.49e-07	-	-	-		-
Unigene0014985	8	0	0	1	32	32	32	31	3.67e-07	Genetic Information Processing	Translation	K02883		ko03010//Ribosome
Unigene0004829	0	0	0	0	12	10	12	14	3.89e-07	Genetic Information Processing	Translation	K02918		ko03010//Ribosome
Unigene0000287	227	300	215	210	110	97	103	121	4.04e-07	-	-	-		-
Unigene0007926	76	45	52	47	8	2	12	12	4.08e-07	Organismal Systems;Cellular Processes	Aging;Transport and catabolism	K13356;K13356		ko04212//Longevity regulating pathway - worm;ko04146//Peroxisome
Unigene0008334	17	17	11	18	43	43	39	46	4.08e-07	-	-	-		-
Unigene0004505	2	0	0	0	24	36	13	25	4.24e-07	Genetic Information Processing	Translation	K02974		ko03010//Ribosome
Unigene0006492	2	0	0	0	19	20	25	23	4.25e-07	Genetic Information Processing	Translation	K02912		ko03010//Ribosome
Unigene0004575	0	0	0	0	9	21	12	10	4.32e-07	Genetic Information Processing	Translation	K02955		ko03010//Ribosome
Unigene0014084	78	67	62	62	25	11	14	18	4.42e-07	-	-	-		-
Unigene0008435	28	35	21	26	87	44	75	55	4.62e-07	Genetic Information Processing	Transcription	K12886		ko03040//Spliceosome
Unigene0014825	556	862	482	617	267	108	299	232	4.66e-07	-	-	-		-
Unigene0006011	0	0	0	0	11	15	18	7	4.79e-07	Genetic Information Processing	Translation	K02932		ko03010//Ribosome
Unigene0004836	0	0	0	0	13	11	13	10	4.8e-07	Environmental Information Processing	Signal transduction	K06630		ko04391//Hippo signaling pathway -fly
Unigene0000114	0	0	0	0	4	9	33	21	4.89e-07	Cellular Processes	Transport and catabolism	K01373		ko04142//Lysosome
Unigene0017434	0	0	2	0	11	25	48	22	4.96e-07	Genetic Information Processing	Translation	K02865		ko03010//Ribosome
Unigene0003043	0	0	0	6	19	27	31	36	5.05e-07	Genetic Information Processing	Translation	K02893		ko03010//Ribosome
Unigene0015106	0	0	0	0	8	7	18	21	5.29e-07	Genetic Information Processing	Translation	K02997		ko03010//Ribosome
Unigene0013202	4	6	1	2	15	60	19	33	5.31e-07	-	-	-		-
Unigene0000901	2	0	0	0	15	19	49	19	5.41e-07	Genetic Information Processing	Translation	K02930		ko03010//Ribosome
Unigene0014560	0	0	0	0	5	10	23	19	5.49e-07	Genetic Information Processing;Environmental Information Processing	Translation;Signal transduction	K02991;K02991		ko03010//Ribosome;ko04150//mTOR signaling pathway
Unigene0008930	22	25	26	28	54	44	65	64	5.56e-07	-	-	-		-
Unigene0019485	128	176	159	172	79	58	58	59	5.64e-07	-	-	-		-
Unigene0006656	0	0	0	0	14	25	9	7	5.73e-07	Metabolism;Metabolism;Metabolism;Metabolism	Global and overview maps;Global and overview maps;Global and overview maps;Carbohydrate metabolism	K00134;K00134;K00134;K00134		ko01100//Metabolic pathways;ko01200//Carbon metabolism;ko01230//Biosynthesis of amino acids;ko00010//Glycolysis / Gluconeogenesis
Unigene0019453	752	899	552	748	385	189	109	204	5.9e-07	-	-	-		-
Unigene0001035	358	409	503	407	153	180	216	173	6.19e-07	Metabolism;Organismal Systems;Metabolism;Metabolism	Global and overview maps;Aging;Metabolism of other amino acids;Amino acid metabolism	K11204;K11204;K11204;K11204		ko01100//Metabolic pathways;ko04212//Longevity regulating pathway - worm;ko00480//Glutathione metabolism;ko00270//Cysteine and methionine metabolism
Unigene0003783	0	0	0	0	8	10	14	16	6.2e-07	Genetic Information Processing	Translation	K02883		ko03010//Ribosome
Unigene0003538	0	0	1	0	15	16	16	13	6.26e-07	Genetic Information Processing	Translation	K02951		ko03010//Ribosome
Unigene0017629	0	0	1	0	9	14	20	22	6.28e-07	Metabolism;Metabolism;Metabolism	Global and overview maps;Global and overview maps;Amino acid metabolism	K00789;K00789;K00789		ko01100//Metabolic pathways;ko01230//Biosynthesis of amino acids;ko00270//Cysteine and methionine metabolism
Unigene0013594	152	228	216	211	90	53	99	65	6.29e-07	-	-	-		-
Unigene0019145	301	408	263	350	138	137	191	117	6.3e-07	-	-	-		-
Unigene0001582	0	0	0	0	13	15	10	9	6.46e-07	Metabolism;Metabolism	Global and overview maps;Amino acid metabolism	K00933;K00933		ko01100//Metabolic pathways;ko00330//Arginine and proline metabolism
Unigene0005085	1	0	0	0	10	21	16	16	6.64e-07	Genetic Information Processing	Translation	K02865		ko03010//Ribosome
Unigene0010165	0	0	1	0	8	16	38	13	6.75e-07	Genetic Information Processing	Translation	K02973		ko03010//Ribosome
Unigene0020488	1	0	0	0	16	11	13	22	6.95e-07	Genetic Information Processing	Translation	K02957		ko03010//Ribosome
Unigene0009141	0	0	0	0	12	15	7	14	6.99e-07	-	-	-		-
Unigene0010282	0	0	0	0	7	13	12	16	7.07e-07	Genetic Information Processing	Translation	K02889		ko03010//Ribosome
Unigene0015270	334	422	302	367	217	156	183	188	7.62e-07	Metabolism;Metabolism	Global and overview maps;Nucleotide metabolism	K00761;K00761		ko01100//Metabolic pathways;ko00240//Pyrimidine metabolism
Unigene0006889	5	32	16	13	35	62	117	90	7.75e-07	-	-	-		-
Unigene0013052	885	840	636	808	440	358	306	437	7.92e-07	-	-	-		-
Unigene0007839	24345	24356	26079	26343	17084	10911	10750	13278	7.99e-07	-	-	-		-
Unigene0019292	0	0	0	0	3	9	35	21	8e-07	-	-	-		-
Unigene0017067	0	1	0	0	16	16	8	25	8.43e-07	Genetic Information Processing	Translation	K02894		ko03010//Ribosome
Unigene0017577	128	173	118	159	52	48	69	63	8.68e-07	Metabolism;Metabolism	Global and overview maps;Metabolism of cofactors and vitamins	K00868;K00868		ko01100//Metabolic pathways;ko00750//Vitamin B6 metabolism
Unigene0007052	2	0	0	0	18	30	27	13	8.96e-07	Genetic Information Processing	Translation	K02873		ko03010//Ribosome
Unigene0005815	409	538	340	430	168	169	253	214	9.11e-07	-	-	-		-
Unigene0006527	0	0	0	0	24	8	6	15	9.35e-07	Metabolism;Metabolism	Global and overview maps;Energy metabolism	K02267;K02267		ko01100//Metabolic pathways;ko00190//Oxidative phosphorylation
Unigene0008299	895	1270	736	751	1788	1295	3752	2038	9.63e-07	-	-	-		-
Unigene0019154	0	0	0	0	5	16	19	11	9.64e-07	Genetic Information Processing	Translation	K02989		ko03010//Ribosome
Unigene0013883	657	848	473	642	361	313	293	308	9.75e-07	Metabolism;Metabolism;Metabolism;Metabolism;Metabolism;Metabolism	Global and overview maps;Global and overview maps;Carbohydrate metabolism;Carbohydrate metabolism;Carbohydrate metabolism;Carbohydrate metabolism	K01895;K01895;K01895;K01895;K01895;K01895		ko01100//Metabolic pathways;ko01200//Carbon metabolism;ko00010//Glycolysis / Gluconeogenesis;ko00620//Pyruvate metabolism;ko00630//Glyoxylate and dicarboxylate metabolism;ko00640//Propanoate metabolism
Unigene0014542	1	0	0	0	14	15	29	8	9.75e-07	Genetic Information Processing	Translation	K02985		ko03010//Ribosome
Unigene0002394	1	0	0	0	11	11	14	28	1e-06	-	-	-		-
Unigene0017634	0	0	0	0	14	6	16	11	1e-06	Genetic Information Processing	Translation	K02896		ko03010//Ribosome
Unigene0010225	31	57	23	21	74	89	74	87	1.03e-06	-	-	-		-
Unigene0009731	11	2	2	3	51	25	22	32	1.04e-06	-	-	-		-
Unigene0005504	1	0	0	0	19	12	16	11	1.09e-06	Genetic Information Processing	Translation	K02923		ko03010//Ribosome
Unigene0003216	367	481	372	409	187	210	240	188	1.09e-06	-	-	-		-
Unigene0014907	1038	1098	1405	1143	631	570	565	567	1.12e-06	Metabolism;Metabolism;Metabolism;Metabolism	Global and overview maps;Global and overview maps;Lipid metabolism;Lipid metabolism	K10249;K10249;K10249;K10249		ko01100//Metabolic pathways;ko01212//Fatty acid metabolism;ko01040//Biosynthesis of unsaturated fatty acids;ko00062//Fatty acid elongation
Unigene0003394	245	378	327	344	153	112	163	166	1.12e-06	-	-	-		-
Unigene0006087	0	0	0	2	17	30	13	26	1.15e-06	Genetic Information Processing	Translation	K02898		ko03010//Ribosome
Unigene0012658	0	0	0	2	16	16	31	19	1.2e-06	Genetic Information Processing	Translation	K02949		ko03010//Ribosome
Unigene0002537	37	29	24	37	65	103	60	77	1.21e-06	-	-	-		-
Unigene0010864	169	278	126	240	87	70	61	62	1.28e-06	-	-	-		-
Unigene0017236	337	855	423	557	236	186	198	194	1.31e-06	-	-	-		-
Unigene0019689	0	0	0	0	6	16	12	12	1.36e-06	-	-	-		-
Unigene0007171	0	0	0	0	16	15	4	15	1.36e-06	Genetic Information Processing	Translation	K02966		ko03010//Ribosome
Unigene0014609	131	124	32	92	293	209	177	244	1.36e-06	-	-	-		-
Unigene0012483	321	518	370	376	174	192	191	192	1.37e-06	-	-	-		-
Unigene0011049	0	0	0	0	4	11	22	15	1.4e-06	Genetic Information Processing	Translation	K02894		ko03010//Ribosome
Unigene0016916	197	275	17	174	33	13	12	10	1.42e-06	-	-	-		-
Unigene0020829	8	5	6	6	20	20	35	39	1.43e-06	-	-	-		-
Unigene0011198	1712	4462	1302	2284	8104	11939	5297	9340	1.47e-06	-	-	-		-
Unigene0019990	175	251	116	265	89	60	57	58	1.49e-06	-	-	-		-
Unigene0007766	8371	13160	6908	10995	5507	4052	5767	4187	1.49e-06	-	-	-		-
Unigene0016859	178	86	75	132	373	189	209	263	1.52e-06	-	-	-		-
Unigene0000567	0	0	0	0	6	26	6	16	1.54e-06	Genetic Information Processing	Translation	K02985		ko03010//Ribosome
Unigene0011275	310	215	175	211	84	72	105	96	1.56e-06	-	-	-		-
Unigene0010224	61	54	24	40	102	105	94	81	1.58e-06	-	-	-		-
Unigene0009939	297	370	331	345	173	107	180	184	1.59e-06	Metabolism;Metabolism	Global and overview maps;Glycan biosynthesis and metabolism	K05294;K05294		ko01100//Metabolic pathways;ko00563//Glycosylphosphatidylinositol(GPI)-anchor biosynthesis
Unigene0007605	45	31	16	57	6	4	2	2	1.63e-06	Environmental Information Processing	Signaling molecules and interaction	K01312		ko04080//Neuroactive ligand-receptor interaction
Unigene0012234	131	194	91	126	34	43	52	50	1.68e-06	-	-	-		-
Unigene0013941	1	0	0	0	17	6	14	26	1.73e-06	Genetic Information Processing	Translation	K02966		ko03010//Ribosome
Unigene0005510	0	0	0	0	14	6	9	16	1.74e-06	Genetic Information Processing	Translation	K02918		ko03010//Ribosome
Unigene0019495	58	14	14	22	124	72	110	85	1.76e-06	-	-	-		-
Unigene0006060	0	0	2	0	7	47	43	13	1.76e-06	Environmental Information Processing	Signal transduction	K09565		ko04020//Calcium signaling pathway
Unigene0011941	199	273	215	226	118	111	99	95	1.8e-06	Cellular Processes	Transport and catabolism	K11247		ko04144//Endocytosis
Unigene0017038	0	0	0	0	6	8	17	15	1.82e-06	Genetic Information Processing	Translation	K02949		ko03010//Ribosome
Unigene0003869	1290	1579	1062	1287	831	603	490	616	1.97e-06	-	-	-		-
Unigene0012311	116	138	129	110	42	40	56	55	2.01e-06	-	-	-		-
Unigene0005889	775	1192	556	822	349	201	466	318	2.1e-06	-	-	-		-
Unigene0014441	10255	10185	14268	11805	6494	5064	6453	6039	2.13e-06	Metabolism;Metabolism	Global and overview maps;Amino acid metabolism	K00451;K00451		ko01100//Metabolic pathways;ko00350//Tyrosine metabolism
Unigene0020483	0	0	2	0	13	23	14	32	2.14e-06	Genetic Information Processing	Translation	K02964		ko03010//Ribosome
Unigene0019187	207	224	218	228	87	104	119	89	2.14e-06	-	-	-		-
Unigene0012491	237	140	148	193	32	21	85	40	2.24e-06	Metabolism;Metabolism	Global and overview maps;Carbohydrate metabolism	K01816;K01816		ko01100//Metabolic pathways;ko00630//Glyoxylate and dicarboxylate metabolism
Unigene0008107	0	0	0	0	8	9	13	11	2.26e-06	Genetic Information Processing	Translation	K02921		ko03010//Ribosome
Unigene0006470	0	0	0	0	9	15	8	10	2.28e-06	Genetic Information Processing	Translation	K02940		ko03010//Ribosome
Unigene0007163	0	0	0	0	5	13	14	12	2.34e-06	-	-	-		-
Unigene0011270	59	85	37	62	152	172	82	128	2.36e-06	-	-	-		-
Unigene0004894	0	0	0	0	5	14	9	18	2.39e-06	Cellular Processes	Transport and catabolism	K07937		ko04144//Endocytosis
Unigene0013275	646	739	530	629	276	356	348	319	2.47e-06	-	-	-		-
Unigene0012860	0	0	0	0	6	5	28	14	2.48e-06	Genetic Information Processing	Translation	K02964		ko03010//Ribosome
Unigene0019163	211	299	184	252	113	83	133	99	2.61e-06	Metabolism;Metabolism;Metabolism	Global and overview maps;Glycan biosynthesis and metabolism;Glycan biosynthesis and metabolism	K00710;K00710;K00710		ko01100//Metabolic pathways;ko00514//Other types of O-glycan biosynthesis;ko00512//Mucin type O-glycan biosynthesis
Unigene0020993	0	0	0	0	5	9	32	8	2.72e-06	Genetic Information Processing	Translation	K02885		ko03010//Ribosome
Unigene0003931	479	728	546	587	263	256	256	355	2.79e-06	Genetic Information Processing	Folding, sorting and degradation	K09521		ko04141//Protein processing in endoplasmic reticulum
Unigene0012638	697	720	558	670	427	282	232	275	2.84e-06	-	-	-		-
Unigene0019426	322	256	446	322	131	71	169	96	2.92e-06	Metabolism;Metabolism	Metabolism of terpenoids and polyketides;Metabolism of terpenoids and polyketides	K15890;K15890		ko00900//Terpenoid backbone biosynthesis;ko00981//Insect hormone biosynthesis
Unigene0006628	40	24	15	18	43	106	70	85	2.99e-06	Cellular Processes;Metabolism	Transport and catabolism;Lipid metabolism	K01052;K01052		ko04142//Lysosome;ko00100//Steroid biosynthesis
Unigene0013960	0	0	0	0	13	16	4	12	3.12e-06	Genetic Information Processing	Translation	K02943		ko03010//Ribosome
Unigene0012186	378	428	378	337	224	170	164	208	3.14e-06	-	-	-		-
Unigene0013170	0	0	0	0	11	6	7	22	3.14e-06	Genetic Information Processing	Translation	K02962		ko03010//Ribosome
Unigene0020068	0	0	0	0	13	10	7	10	3.16e-06	Genetic Information Processing	Translation	K02903		ko03010//Ribosome
Unigene0020516	22	31	33	24	58	52	82	51	3.25e-06	-	-	-		-
Unigene0016382	16	21	15	19	45	34	52	38	3.34e-06	-	-	-		-
Unigene0008126	1	0	2	1	12	65	6	21	3.35e-06	-	-	-		-
Unigene0013753	0	0	0	0	3	10	30	11	3.48e-06	Genetic Information Processing	Translation	K02910		ko03010//Ribosome
Unigene0009462	0	0	0	0	13	6	11	10	3.55e-06	Genetic Information Processing	Translation	K02958		ko03010//Ribosome
Unigene0019619	197	258	276	259	115	88	131	118	3.64e-06	-	-	-		-
Unigene0012043	16	19	9	22	37	53	38	56	3.73e-06	Organismal Systems	Sensory system	K08834		ko04745//Phototransduction - fly
Unigene0004975	0	0	0	0	9	19	5	11	3.76e-06	Genetic Information Processing	Translation	K02974		ko03010//Ribosome
Unigene0000158	315	363	201	338	167	96	121	139	3.95e-06	Metabolism;Metabolism	Global and overview maps;Amino acid metabolism	K13051;K13051		ko01100//Metabolic pathways;ko00250//Alanine, aspartate and glutamate metabolism
Unigene0002628	563	541	470	576	339	194	315	271	4e-06	-	-	-		-
Unigene0010337	1874	2395	1346	1912	903	1020	720	912	4.14e-06	-	-	-		-
Unigene0019989	60	21	33	39	105	92	73	105	4.38e-06	-	-	-		-
Unigene0018561	79	87	87	92	32	19	40	18	4.57e-06	Cellular Processes;Environmental Information Processing	Transport and catabolism;Signal transduction	K05093;K05093		ko04144//Endocytosis;ko04010//MAPK signaling pathway
Unigene0021240	0	0	0	2	15	20	20	13	4.78e-06	Genetic Information Processing	Translation	K02953		ko03010//Ribosome
Unigene0000048	180	425	111	240	75	52	74	72	4.86e-06	Metabolism;Metabolism;Metabolism	Global and overview maps;Glycan biosynthesis and metabolism;Glycan biosynthesis and metabolism	K01988;K01988;K01988		ko01100//Metabolic pathways;ko00603//Glycosphingolipid biosynthesis - globo and isoglobo series;ko00601//Glycosphingolipid biosynthesis - lacto and neolacto series
Unigene0018458	429	525	375	457	196	235	223	257	4.95e-06	Metabolism;Metabolism	Global and overview maps;Carbohydrate metabolism	K19029;K19029		ko01100//Metabolic pathways;ko00051//Fructose and mannose metabolism
Unigene0016518	39	80	53	43	16	7	12	3	4.99e-06	-	-	-		-
Unigene0018666	0	0	0	0	4	10	11	18	5.24e-06	Metabolism;Metabolism;Metabolism;Metabolism;Metabolism;Metabolism	Global and overview maps;Global and overview maps;Global and overview maps;Carbohydrate metabolism;Carbohydrate metabolism;Global and overview maps	K01647;K01647;K01647;K01647;K01647;K01647		ko01100//Metabolic pathways;ko01200//Carbon metabolism;ko01230//Biosynthesis of amino acids;ko00630//Glyoxylate and dicarboxylate metabolism;ko00020//Citrate cycle (TCA cycle);ko01210//2-Oxocarboxylic acid metabolism
Unigene0009786	341	236	733	383	58	152	100	91	5.25e-06	-	-	-		-
Unigene0001050	144	166	27	103	13	13	25	24	5.26e-06	-	-	-		-
Unigene0015699	0	0	0	0	4	11	16	11	5.3e-06	Genetic Information Processing	Translation	K02882		ko03010//Ribosome
Unigene0020525	19	16	23	11	56	38	56	36	5.41e-06	Environmental Information Processing	Signaling molecules and interaction	K04577		ko04080//Neuroactive ligand-receptor interaction
Unigene0006940	0	1	0	0	14	8	11	16	5.42e-06	Genetic Information Processing	Translation	K02912		ko03010//Ribosome
Unigene0001648	1	1	0	0	23	15	12	15	5.45e-06	-	-	-		-
Unigene0016970	105	140	55	92	26	13	39	25	5.46e-06	-	-	-		-
Unigene0015823	0	0	0	0	5	14	12	9	5.51e-06	-	-	-		-
Unigene0003303	187	265	216	250	115	68	99	124	5.61e-06	-	-	-		-
Unigene0020894	0	0	0	0	13	5	10	11	5.64e-06	-	-	-		-
Unigene0020129	9	1	2	1	58	7	56	27	5.86e-06	-	-	-		-
Unigene0004095	0	0	0	0	8	6	12	12	6.06e-06	Genetic Information Processing	Translation	K02915		ko03010//Ribosome
Unigene0003128	0	0	1	0	19	11	10	9	6.29e-06	-	-	-		-
Unigene0007881	0	0	1	0	7	12	20	11	6.93e-06	Genetic Information Processing	Translation	K02893		ko03010//Ribosome
Unigene0005339	1	0	0	0	10	12	13	11	6.98e-06	Genetic Information Processing	Translation	K02868		ko03010//Ribosome
Unigene0020256	136	127	105	104	51	38	26	50	7.03e-06	-	-	-		-
Unigene0000785	124	123	95	102	47	37	55	42	7.1e-06	-	-	-		-
Unigene0019317	80	66	51	44	12	17	8	18	7.29e-06	Environmental Information Processing	Signal transduction	K09565		ko04020//Calcium signaling pathway
Unigene0013020	2	0	2	0	9	15	31	16	7.39e-06	-	-	-		-
Unigene0013658	40	62	40	36	107	76	133	58	7.43e-06	Metabolism;Metabolism	Global and overview maps;Energy metabolism	K17285;K17285		ko01100//Metabolic pathways;ko00920//Sulfur metabolism
Unigene0003239	12	7	11	18	48	20	50	43	7.68e-06	-	-	-		-
Unigene0009167	0	0	0	0	2	13	22	11	7.75e-06	-	-	-		-
Unigene0016294	44	37	29	30	3	6	10	4	7.75e-06	-	-	-		-
Unigene0012098	2175	2306	3449	2615	1320	1071	1505	1231	7.91e-06	-	-	-		-
Unigene0012533	0	0	0	0	7	13	18	4	8.02e-06	Genetic Information Processing	Translation	K02966		ko03010//Ribosome
Unigene0013031	0	0	0	0	3	11	9	22	8.05e-06	Genetic Information Processing	Translation	K02969		ko03010//Ribosome
Unigene0013969	0	0	0	0	5	14	10	9	8.27e-06	Genetic Information Processing	Translation	K02929		ko03010//Ribosome
Unigene0010964	248	206	156	205	102	76	100	95	8.28e-06	Metabolism;Metabolism;Metabolism;Cellular Processes;Metabolism;Metabolism;Metabolism;Metabolism;Metabolism	Global and overview maps;Global and overview maps;Global and overview maps;Transport and catabolism;Lipid metabolism;Lipid metabolism;Carbohydrate metabolism;Metabolism of other amino acids;Lipid metabolism	K00232;K00232;K00232;K00232;K00232;K00232;K00232;K00232;K00232		ko01100//Metabolic pathways;ko01200//Carbon metabolism;ko01212//Fatty acid metabolism;ko04146//Peroxisome;ko01040//Biosynthesis of unsaturated fatty acids;ko00071//Fatty acid degradation;ko00640//Propanoate metabolism;ko00410//beta-Alanine metabolism;ko00592//alpha-Linolenic acid metabolism
Unigene0017206	144	159	192	131	74	46	67	65	8.38e-06	-	-	-		-
Unigene0008433	6	11	5	9	27	18	31	32	8.53e-06	-	-	-		-
Unigene0009724	133	304	33	100	12	11	29	30	8.55e-06	-	-	-		-
Unigene0013616	0	0	0	0	16	8	12	4	8.7e-06	-	-	-		-
Unigene0006100	199	269	171	242	103	99	96	116	8.97e-06	-	-	-		-
Unigene0012718	7	9	2	14	27	28	35	32	9.01e-06	-	-	-		-
Unigene0001718	190	316	165	224	83	93	104	100	9.02e-06	Environmental Information Processing;Cellular Processes;Organismal Systems;Environmental Information Processing;Environmental Information Processing	Signal transduction;Transport and catabolism;Aging;Signal transduction;Signal transduction	K04526;K04526;K04526;K04526;K04526		ko04010//MAPK signaling pathway;ko04140//Autophagy - animal;ko04213//Longevity regulating pathway - multiple species;ko04150//mTOR signaling pathway;ko04068//FoxO signaling pathway
Unigene0012657	0	1	0	0	4	20	11	19	9.39e-06	Genetic Information Processing	Translation	K02949		ko03010//Ribosome
Unigene0020482	5	5	5	10	32	15	22	39	1.01e-05	-	-	-		-
Unigene0009140	0	0	0	0	15	9	7	6	1.02e-05	-	-	-		-
Unigene0007866	65	127	58	70	26	15	24	27	1.02e-05	Metabolism;Metabolism;Metabolism;Metabolism;Metabolism	Global and overview maps;Amino acid metabolism;Metabolism of terpenoids and polyketides;Carbohydrate metabolism;Lipid metabolism	K01641;K01641;K01641;K01641;K01641		ko01100//Metabolic pathways;ko00280//Valine, leucine and isoleucine degradation;ko00900//Terpenoid backbone biosynthesis;ko00650//Butanoate metabolism;ko00072//Synthesis and degradation of ketone bodies
Unigene0010832	15	23	9	16	51	35	31	49	1.03e-05	-	-	-		-
Unigene0012711	0	0	1	1	3	92	3	27	1.13e-05	-	-	-		-
Unigene0011765	2	5	4	3	24	14	17	19	1.13e-05	-	-	-		-
Unigene0003439	4144	7809	6250	5925	2041	1837	3972	2583	1.13e-05	Genetic Information Processing;Genetic Information Processing	Folding, sorting and degradation;Folding, sorting and degradation	K09490;K09490		ko04141//Protein processing in endoplasmic reticulum;ko03060//Protein export
Unigene0019909	0	0	0	0	10	4	12	11	1.13e-05	-	-	-		-
Unigene0019128	269	355	303	270	156	139	157	171	1.15e-05	-	-	-		-
Unigene0010717	21	61	30	35	93	76	70	72	1.15e-05	-	-	-		-
Unigene0016077	151	263	215	254	119	81	94	81	1.18e-05	-	-	-		-
Unigene0000689	0	0	0	0	3	16	14	8	1.18e-05	Genetic Information Processing	Translation	K02934		ko03010//Ribosome
Unigene0000434	0	0	0	0	4	21	13	5	1.19e-05	Genetic Information Processing	Translation	K02917		ko03010//Ribosome
Unigene0019043	221	477	163	226	84	97	69	98	1.2e-05	Metabolism;Environmental Information Processing;Metabolism	Global and overview maps;Signal transduction;Carbohydrate metabolism	K20279;K20279;K20279		ko01100//Metabolic pathways;ko04070//Phosphatidylinositol signaling system;ko00562//Inositol phosphate metabolism
Unigene0018935	0	0	2	0	14	19	32	7	1.21e-05	-	-	-		-
Unigene0012324	221	238	193	233	107	103	132	115	1.21e-05	Genetic Information Processing	Replication and repair	K10875		ko03440//Homologous recombination
Unigene0020128	141	133	88	106	47	43	55	37	1.24e-05	Metabolism;Metabolism;Metabolism	Global and overview maps;Global and overview maps;Amino acid metabolism	K00286;K00286;K00286		ko01100//Metabolic pathways;ko01230//Biosynthesis of amino acids;ko00330//Arginine and proline metabolism
Unigene0013750	0	0	0	0	1	11	22	17	1.24e-05	Genetic Information Processing	Translation	K02940		ko03010//Ribosome
Unigene0008165	85	63	33	65	11	10	18	19	1.3e-05	-	-	-		-
Unigene0013157	61	72	40	48	5	6	15	19	1.36e-05	-	-	-		-
Unigene0008167	121	206	76	137	23	23	51	51	1.43e-05	-	-	-		-
Unigene0009916	474	753	608	600	387	279	261	282	1.5e-05	Cellular Processes	Transport and catabolism	K13339		ko04146//Peroxisome
Unigene0013843	206	189	204	236	78	93	103	108	1.51e-05	Environmental Information Processing;Environmental Information Processing	Signal transduction;Signal transduction	K06685;K06685		ko04391//Hippo signaling pathway -fly;ko04392//Hippo signaling pathway - multiple species
Unigene0004814	0	0	0	0	2	3	33	19	1.53e-05	Genetic Information Processing	Translation	K02969		ko03010//Ribosome
Unigene0020354	0	0	0	1	4	6	35	15	1.57e-05	-	-	-		-
Unigene0005312	0	1	0	0	9	14	8	12	1.58e-05	Metabolism;Metabolism	Global and overview maps;Energy metabolism	K00411;K00411		ko01100//Metabolic pathways;ko00190//Oxidative phosphorylation
Unigene0015577	0	0	0	0	6	9	7	12	1.62e-05	Genetic Information Processing	Translation	K02951		ko03010//Ribosome
Unigene0009465	0	0	0	1	4	10	14	22	1.65e-05	Genetic Information Processing	Translation	K02971		ko03010//Ribosome
Unigene0002889	21	43	28	34	8	1	1	0	1.68e-05	Metabolism;Metabolism;Metabolism	Global and overview maps;Metabolism of cofactors and vitamins;Metabolism of cofactors and vitamins	K01077;K01077;K01077		ko01100//Metabolic pathways;ko00790//Folate biosynthesis;ko00730//Thiamine metabolism
Unigene0008822	357	442	267	352	223	119	183	149	1.68e-05	-	-	-		-
Unigene0017673	1	0	0	0	5	13	14	13	1.69e-05	Metabolism;Metabolism	Global and overview maps;Amino acid metabolism	K01251;K01251		ko01100//Metabolic pathways;ko00270//Cysteine and methionine metabolism
Unigene0010871	266	341	314	355	154	162	187	130	1.72e-05	-	-	-		-
Unigene0008655	0	0	0	0	1	10	24	14	1.82e-05	-	-	-		-
Unigene0009893	486	627	747	673	269	273	383	298	1.83e-05	Organismal Systems	Sensory system	K13806		ko04745//Phototransduction - fly
Unigene0001893	30	53	0	21	171	1156	329	628	1.84e-05	-	-	-		-
Unigene0008258	2338	2236	3555	2692	1444	1055	1549	1253	1.89e-05	Metabolism;Organismal Systems;Metabolism;Metabolism	Global and overview maps;Aging;Global and overview maps;Lipid metabolism	K00507;K00507;K00507;K00507		ko01100//Metabolic pathways;ko04212//Longevity regulating pathway - worm;ko01212//Fatty acid metabolism;ko01040//Biosynthesis of unsaturated fatty acids
Unigene0008091	0	0	0	0	1	13	23	11	1.91e-05	Genetic Information Processing	Translation	K02900		ko03010//Ribosome
Unigene0000056	39	49	11	19	73	80	65	88	1.93e-05	-	-	-		-
Unigene0005651	0	0	0	0	4	11	8	12	1.94e-05	-	-	-		-
Unigene0008888	3568	7313	3329	4853	1560	979	2258	1695	1.94e-05	-	-	-		-
Unigene0012550	315	379	374	377	157	203	179	178	1.96e-05	Metabolism	Lipid metabolism	K04715		ko00600//Sphingolipid metabolism
Unigene0018830	0	0	0	0	5	12	7	10	1.97e-05	Genetic Information Processing	Translation	K03231		ko03013//RNA transport
Unigene0008668	1	1	0	0	4	21	27	15	1.98e-05	-	-	-		-
Unigene0013171	0	0	0	0	11	19	4	5	2.03e-05	Genetic Information Processing	Translation	K02962		ko03010//Ribosome
Unigene0018808	17	4	6	4	34	26	35	32	2.07e-05	-	-	-		-
Unigene0005276	0	0	0	0	10	8	10	5	2.07e-05	Genetic Information Processing	Translation	K02979		ko03010//Ribosome
Unigene0018430	2	0	0	0	4	23	30	16	2.07e-05	Genetic Information Processing	Translation	K02981		ko03010//Ribosome
Unigene0019299	0	0	0	0	3	13	13	8	2.08e-05	Metabolism;Metabolism	Global and overview maps;Energy metabolism	K02137;K02137		ko01100//Metabolic pathways;ko00190//Oxidative phosphorylation
Unigene0019409	1	2	3	3	139	3	2	46	2.1e-05	-	-	-		-
Unigene0013668	0	0	0	0	4	7	12	12	2.12e-05	Genetic Information Processing	Translation	K02993		ko03010//Ribosome
Unigene0014055	0	0	0	0	6	4	24	7	2.21e-05	Genetic Information Processing	Translation	K02870		ko03010//Ribosome
Unigene0002989	0	0	0	0	5	18	9	5	2.21e-05	Metabolism;Metabolism;Cellular Processes;Cellular Processes	Global and overview maps;Energy metabolism;Transport and catabolism;Transport and catabolism	K02155;K02155;K02155;K02155		ko01100//Metabolic pathways;ko00190//Oxidative phosphorylation;ko04145//Phagosome;ko04142//Lysosome
Unigene0007162	0	0	0	0	5	7	10	11	2.29e-05	-	-	-		-
Unigene0003205	0	0	0	0	3	8	10	16	2.34e-05	Metabolism;Metabolism;Metabolism	Global and overview maps;Metabolism of other amino acids;Amino acid metabolism	K01581;K01581;K01581		ko01100//Metabolic pathways;ko00480//Glutathione metabolism;ko00330//Arginine and proline metabolism
Unigene0019970	418	1359	477	622	625	282	123547	42230	2.36e-05	-	-	-		-
Unigene0015284	0	0	0	0	5	9	12	7	2.41e-05	-	-	-		-
Unigene0008125	650	220	474	530	1040	2155	1012	1804	2.41e-05	-	-	-		-
Unigene0009704	0	0	0	0	9	7	15	4	2.44e-05	Genetic Information Processing	Translation	K02979		ko03010//Ribosome
Unigene0000688	2	20	2	6	92	32	21	40	2.49e-05	-	-	-		-
Unigene0019966	287	350	254	258	150	157	118	131	2.52e-05	-	-	-		-
Unigene0008773	3	0	0	2	9	12	18	26	2.56e-05	Genetic Information Processing	Translation	K02960		ko03010//Ribosome
Unigene0015511	3	0	4	3	20	25	12	16	2.57e-05	-	-	-		-
Unigene0006703	1	0	0	0	7	15	13	7	2.6e-05	Genetic Information Processing	Translation	K02957		ko03010//Ribosome
Unigene0013133	68	71	89	48	19	12	30	14	2.65e-05	Metabolism;Metabolism;Metabolism;Metabolism;Metabolism;Metabolism;Metabolism;Metabolism	Global and overview maps;Xenobiotics biodegradation and metabolism;Xenobiotics biodegradation and metabolism;Xenobiotics biodegradation and metabolism;Metabolism of cofactors and vitamins;Carbohydrate metabolism;Metabolism of cofactors and vitamins;Carbohydrate metabolism	K00699;K00699;K00699;K00699;K00699;K00699;K00699;K00699		ko01100//Metabolic pathways;ko00983//Drug metabolism - other enzymes;ko00980//Metabolism of xenobiotics by cytochrome P450;ko00982//Drug metabolism - cytochrome P450;ko00830//Retinol metabolism;ko00040//Pentose and glucuronate interconversions;ko00860//Porphyrin and chlorophyll metabolism;ko00053//Ascorbate and aldarate metabolism
Unigene0009283	214	217	184	189	88	85	119	108	2.76e-05	-	-	-		-
Unigene0005080	0	0	0	0	7	16	4	8	2.8e-05	Genetic Information Processing	Translation	K02920		ko03010//Ribosome
Unigene0020476	0	0	0	0	13	6	9	5	2.81e-05	-	-	-		-
Unigene0018630	1238	1659	1786	1413	582	787	898	723	2.84e-05	-	-	-		-
Unigene0011414	0	1	0	0	3	15	18	11	2.84e-05	-	-	-		-
Unigene0017793	1002	593	837	518	371	292	180	264	2.86e-05	-	-	-		-
Unigene0002709	17	22	7	11	50	32	31	41	2.92e-05	-	-	-		-
Unigene0020332	144	210	255	185	94	75	91	67	2.97e-05	-	-	-		-
Unigene0005231	215	309	269	331	159	122	123	145	2.97e-05	-	-	-		-
Unigene0015257	393	313	149	418	118	38	131	98	3.04e-05	Environmental Information Processing	Signaling molecules and interaction	K01312		ko04080//Neuroactive ligand-receptor interaction
Unigene0001440	0	0	0	0	12	10	4	7	3.1e-05	Genetic Information Processing	Translation	K02922		ko03010//Ribosome
Unigene0010015	0	0	0	0	2	13	11	11	3.12e-05	Genetic Information Processing	Translation	K02883		ko03010//Ribosome
Unigene0015937	1549	1714	2986	1971	878	811	1083	927	3.13e-05	Metabolism;Metabolism;Metabolism;Metabolism	Global and overview maps;Global and overview maps;Lipid metabolism;Lipid metabolism	K10250;K10250;K10250;K10250		ko01100//Metabolic pathways;ko01212//Fatty acid metabolism;ko01040//Biosynthesis of unsaturated fatty acids;ko00062//Fatty acid elongation
Unigene0004522	40	35	22	21	91	46	58	58	3.14e-05	-	-	-		-
Unigene0016946	0	0	0	0	8	13	8	4	3.19e-05	Cellular Processes;Cellular Processes	Cell growth and death;Cell growth and death	K08738;K08738		ko04214//Apoptosis - fly;ko04215//Apoptosis - multiple species
Unigene0021239	0	0	0	0	7	7	11	6	3.27e-05	Genetic Information Processing	Translation	K02912		ko03010//Ribosome
Unigene0016742	0	0	0	0	1	12	19	11	3.28e-05	-	-	-		-
Unigene0007142	0	0	0	0	8	9	5	9	3.29e-05	Environmental Information Processing	Signal transduction	K06630		ko04391//Hippo signaling pathway -fly
Unigene0006384	0	0	1	0	8	20	6	9	3.32e-05	Genetic Information Processing	Translation	K02976		ko03010//Ribosome
Unigene0016670	288	470	279	352	183	161	195	170	3.36e-05	Metabolism;Environmental Information Processing;Metabolism	Global and overview maps;Signal transduction;Carbohydrate metabolism	K18083;K18083;K18083		ko01100//Metabolic pathways;ko04070//Phosphatidylinositol signaling system;ko00562//Inositol phosphate metabolism
Unigene0005596	339	414	253	346	178	103	189	184	3.38e-05	-	-	-		-
Unigene0011922	15	12	20	14	41	26	38	50	3.43e-05	-	-	-		-
Unigene0001321	158	155	164	156	86	72	70	75	3.5e-05	-	-	-		-
Unigene0007465	10	14	17	6	35	39	26	39	3.53e-05	-	-	-		-
Unigene0009833	216	139	146	227	92	62	75	71	3.58e-05	-	-	-		-
Unigene0001516	0	0	1	1	4	22	10	28	3.6e-05	-	-	-		-
Unigene0003428	101	73	78	76	31	17	39	26	3.66e-05	-	-	-		-
Unigene0006985	4	0	0	0	11	12	19	24	3.67e-05	Genetic Information Processing	Translation	K02910		ko03010//Ribosome
Unigene0010330	251	268	195	230	141	92	141	112	3.71e-05	-	-	-		-
Unigene0002716	730	1042	351	555	188	72	45	176	3.9e-05	-	-	-		-
Unigene0003385	72	52	33	52	14	17	12	7	4.07e-05	-	-	-		-
Unigene0005014	0	0	0	0	9	5	8	8	4.12e-05	Metabolism;Metabolism	Global and overview maps;Energy metabolism	K02136;K02136		ko01100//Metabolic pathways;ko00190//Oxidative phosphorylation
Unigene0000815	2	0	0	0	13	9	14	16	4.19e-05	Genetic Information Processing	Translation	K02920		ko03010//Ribosome
Unigene0020449	171	243	175	215	127	53	62	78	4.25e-05	-	-	-		-
Unigene0001439	0	0	1	0	9	6	10	13	4.37e-05	Genetic Information Processing	Translation	K02922		ko03010//Ribosome
Unigene0005673	2	0	0	3	18	8	12	22	4.55e-05	-	-	-		-
Unigene0014419	13	13	11	4	49	47	16	37	4.7e-05	-	-	-		-
Unigene0010705	147	136	117	130	60	50	78	47	4.72e-05	Cellular Processes;Metabolism	Transport and catabolism;Glycan biosynthesis and metabolism	K01192;K01192		ko04142//Lysosome;ko00511//Other glycan degradation
Unigene0003567	203	239	226	209	96	98	140	102	4.75e-05	-	-	-		-
Unigene0013306	25	21	10	22	107	110	14	70	4.83e-05	-	-	-		-
Unigene0006076	0	0	0	0	5	5	9	12	4.85e-05	-	-	-		-
Unigene0020796	9464	10973	17365	13549	5076	2594	5994	4498	4.87e-05	-	-	-		-
Unigene0013751	0	0	0	1	0	43	9	23	5.13e-05	-	-	-		-
Unigene0015579	216	325	252	346	167	129	140	120	5.53e-05	Genetic Information Processing	Translation	K14570		ko03008//Ribosome biogenesis in eukaryotes
Unigene0013891	649	752	766	711	294	312	503	372	5.53e-05	Metabolism;Environmental Information Processing;Metabolism	Global and overview maps;Signal transduction;Carbohydrate metabolism	K13711;K13711;K13711		ko01100//Metabolic pathways;ko04070//Phosphatidylinositol signaling system;ko00562//Inositol phosphate metabolism
Unigene0016091	0	0	0	0	3	3	15	17	5.55e-05	Genetic Information Processing	Translation	K02880		ko03010//Ribosome
Unigene0011739	0	0	0	0	0	8	30	20	5.89e-05	Genetic Information Processing	Translation	K02872		ko03010//Ribosome
Unigene0012370	119	118	142	140	54	27	54	67	6.01e-05	-	-	-		-
Unigene0013590	130	212	108	187	42	54	83	62	6.16e-05	Metabolism;Metabolism	Global and overview maps;Metabolism of cofactors and vitamins	K11153;K11153		ko01100//Metabolic pathways;ko00830//Retinol metabolism
Unigene0004278	0	0	0	0	8	12	5	5	6.17e-05	-	-	-		-
Unigene0005297	293	404	341	342	111	83	225	154	6.39e-05	-	-	-		-
Unigene0017551	95	159	111	127	57	44	56	59	6.7e-05	-	-	-		-
Unigene0019494	184	314	267	238	105	107	113	140	6.91e-05	-	-	-		-
Unigene0006669	42	35	37	27	6	3	12	9	7.09e-05	-	-	-		-
Unigene0015887	0	0	0	0	4	10	5	11	7.2e-05	-	-	-		-
Unigene0013957	0	0	0	0	5	4	6	18	7.27e-05	-	-	-		-
Unigene0009258	0	0	0	0	6	4	18	5	7.36e-05	Genetic Information Processing	Translation	K02960		ko03010//Ribosome
Unigene0013825	287	104	218	270	626	804	348	612	7.36e-05	-	-	-		-
Unigene0003026	321	264	287	296	120	140	174	154	7.4e-05	-	-	-		-
Unigene0007040	1	0	0	0	12	8	3	18	7.45e-05	-	-	-		-
Unigene0013105	6	21	18	9	0	0	0	1	7.48e-05	-	-	-		-
Unigene0015285	0	0	0	0	10	9	4	6	7.52e-05	-	-	-		-
Unigene0006000	0	0	0	0	2	10	9	11	7.71e-05	-	-	-		-
Unigene0003999	38	47	44	58	20	8	12	13	7.97e-05	-	-	-		-
Unigene0009216	273	315	324	302	207	95	106	133	8.25e-05	-	-	-		-
Unigene0015207	207	287	234	278	164	110	128	114	8.32e-05	-	-	-		-
Unigene0021227	67	75	154	98	29	25	41	24	8.4e-05	Metabolism	Metabolism of cofactors and vitamins	K15734		ko00830//Retinol metabolism
Unigene0005334	2194	3229	2567	2490	1246	917	1889	1434	8.45e-05	-	-	-		-
Unigene0016520	144	126	130	112	65	31	52	64	8.49e-05	Cellular Processes;Cellular Processes	Transport and catabolism;Transport and catabolism	K17908;K17908		ko04140//Autophagy - animal;ko04136//Autophagy - other eukaryotes
Unigene0017107	148	111	119	111	48	38	56	64	8.54e-05	-	-	-		-
Unigene0005445	1	0	0	0	3	12	11	12	8.71e-05	Genetic Information Processing	Translation	K02915		ko03010//Ribosome
Unigene0013350	1015	85	180	535	3958	2310	2053	2972	9e-05	-	-	-		-
Unigene0001100	0	0	0	0	6	8	5	8	9.59e-05	-	-	-		-
Unigene0005323	76	168	106	133	51	43	34	51	9.9e-05	-	-	-		-
Unigene0017927	0	0	0	1	8	6	19	5	0.000100322	-	-	-		-
Unigene0002835	3	0	2	3	14	18	13	11	0.00010079	-	-	-		-
Unigene0008808	151	218	179	200	119	75	85	67	0.000103596	Genetic Information Processing	Translation	K14558		ko03008//Ribosome biogenesis in eukaryotes
Unigene0016746	280	302	379	394	200	132	172	175	0.00010469	Environmental Information Processing	Signaling molecules and interaction	K05195		ko04080//Neuroactive ligand-receptor interaction
Unigene0004112	0	0	0	0	4	9	5	10	0.000106409	-	-	-		-
Unigene0014194	12	7	11	9	26	26	28	24	0.000108487	-	-	-		-
Unigene0006516	0	0	0	0	9	3	9	7	0.000116525	-	-	-		-
Unigene0009864	0	3	0	0	3	16	32	14	0.000120541	Genetic Information Processing	Translation	K02937		ko03010//Ribosome
Unigene0008554	0	0	0	0	3	7	13	6	0.000122364	Genetic Information Processing	Translation	K02898		ko03010//Ribosome
Unigene0019053	648	721	393	924	208	218	432	245	0.000123356	-	-	-		-
Unigene0010487	83	104	64	96	29	38	20	36	0.000124562	-	-	-		-
Unigene0008235	99	165	76	114	41	46	51	41	0.000124809	-	-	-		-
Unigene0007140	1576	1321	2156	1670	982	710	902	890	0.000125171	Metabolism;Metabolism;Metabolism	Global and overview maps;Metabolism of other amino acids;Amino acid metabolism	K21456;K21456;K21456		ko01100//Metabolic pathways;ko00480//Glutathione metabolism;ko00270//Cysteine and methionine metabolism
Unigene0006142	0	0	0	0	6	5	6	9	0.000133743	Metabolism;Cellular Processes;Metabolism;Metabolism	Global and overview maps;Transport and catabolism;Lipid metabolism;Lipid metabolism	K01115;K01115;K01115;K01115		ko01100//Metabolic pathways;ko04144//Endocytosis;ko00564//Glycerophospholipid metabolism;ko00565//Ether lipid metabolism
Unigene0008495	410	798	453	869	356	141	309	200	0.000134382	-	-	-		-
Unigene0007084	29	27	27	20	2	4	7	6	0.000135585	-	-	-		-
Unigene0004797	0	0	0	0	10	13	1	9	0.000136953	Metabolism;Metabolism	Global and overview maps;Energy metabolism	K02137;K02137		ko01100//Metabolic pathways;ko00190//Oxidative phosphorylation
Unigene0008831	187	170	146	141	61	78	57	86	0.000137836	Genetic Information Processing	Folding, sorting and degradation	K02739		ko03050//Proteasome
Unigene0001606	177	114	83	111	66	16	19	30	0.000139423	-	-	-		-
Unigene0009166	158	164	162	136	85	71	82	54	0.000141451	-	-	-		-
Unigene0004701	5	46	0	32	0	0	0	0	0.000144632	Genetic Information Processing	Translation	K02955		ko03010//Ribosome
Unigene0007377	816	783	667	710	331	284	374	536	0.000150459	-	-	-		-
Unigene0018130	110	122	74	92	38	48	41	28	0.000151342	-	-	-		-
Unigene0002181	96	99	104	123	49	33	17	46	0.000152439	-	-	-		-
Unigene0000517	10	13	9	5	24	24	24	28	0.000152979	-	-	-		-
Unigene0008452	0	0	0	0	6	7	6	6	0.000153527	Genetic Information Processing	Translation	K02929		ko03010//Ribosome
Unigene0002633	1103	1773	1192	1514	720	789	467	716	0.000154562	-	-	-		-
Unigene0000480	2	0	0	0	10	9	13	11	0.000155194	Genetic Information Processing;Cellular Processes;Genetic Information Processing;Environmental Information Processing;Organismal Systems	Folding, sorting and degradation;Transport and catabolism;Transcription;Signal transduction;Aging	K03283;K03283;K03283;K03283;K03283		ko04141//Protein processing in endoplasmic reticulum;ko04144//Endocytosis;ko03040//Spliceosome;ko04010//MAPK signaling pathway;ko04213//Longevity regulating pathway - multiple species
Unigene0016765	76	127	40	58	24	19	23	24	0.000157732	Metabolism	Metabolism of terpenoids and polyketides	K14985		ko00981//Insect hormone biosynthesis
Unigene0012596	3	0	0	0	25	15	7	8	0.000157949	-	-	-		-
Unigene0009619	0	0	0	1	2	10	11	14	0.000160313	Genetic Information Processing	Translation	K02976		ko03010//Ribosome
Unigene0016626	0	0	0	0	2	4	19	8	0.000161193	-	-	-		-
Unigene0012520	0	0	0	0	4	5	12	6	0.000162694	Genetic Information Processing	Translation	K02875		ko03010//Ribosome
Unigene0003282	115	129	121	128	54	62	61	59	0.00016307	-	-	-		-
Unigene0000966	17	11	8	8	54	21	21	36	0.00016991	-	-	-		-
Unigene0017807	0	0	0	0	4	10	5	7	0.000170855	Metabolism;Metabolism;Metabolism;Metabolism;Metabolism;Metabolism;Metabolism;Metabolism;Metabolism;Metabolism;Metabolism	Global and overview maps;Global and overview maps;Carbohydrate metabolism;Carbohydrate metabolism;Carbohydrate metabolism;Amino acid metabolism;Carbohydrate metabolism;Carbohydrate metabolism;Amino acid metabolism;Amino acid metabolism;Amino acid metabolism	K00382;K00382;K00382;K00382;K00382;K00382;K00382;K00382;K00382;K00382;K00382		ko01100//Metabolic pathways;ko01200//Carbon metabolism;ko00010//Glycolysis / Gluconeogenesis;ko00620//Pyruvate metabolism;ko00630//Glyoxylate and dicarboxylate metabolism;ko00310//Lysine degradation;ko00020//Citrate cycle (TCA cycle);ko00640//Propanoate metabolism;ko00280//Valine, leucine and isoleucine degradation;ko00380//Tryptophan metabolism;ko00260//Glycine, serine and threonine metabolism
Unigene0008267	259	268	332	185	146	93	114	121	0.000170867	-	-	-		-
Unigene0019171	0	0	0	0	5	4	7	10	0.000173605	-	-	-		-
Unigene0018293	13	9	10	3	32	19	33	24	0.000176256	-	-	-		-
Unigene0003888	0	0	0	0	6	8	13	2	0.000179093	-	-	-		-
Unigene0000700	351	351	159	275	162	103	95	117	0.000183775	Metabolism;Metabolism	Global and overview maps;Metabolism of cofactors and vitamins	K00288;K00288		ko01100//Metabolic pathways;ko00670//One carbon pool by folate
Unigene0018520	40	59	29	36	5	10	2	14	0.000183892	-	-	-		-
Unigene0014849	56	101	79	94	19	35	35	24	0.000186263	-	-	-		-
Unigene0011457	77	123	78	77	40	18	40	37	0.00018911	Metabolism;Metabolism;Metabolism;Metabolism	Global and overview maps;Global and overview maps;Lipid metabolism;Lipid metabolism	K10250;K10250;K10250;K10250		ko01100//Metabolic pathways;ko01212//Fatty acid metabolism;ko01040//Biosynthesis of unsaturated fatty acids;ko00062//Fatty acid elongation
Unigene0013964	57	93	46	67	33	16	16	9	0.000191777	-	-	-		-
Unigene0008459	1	0	1	1	1	0	97	26	0.000192856	-	-	-		-
Unigene0006913	232	325	495	297	173	131	74	122	0.000194582	-	-	-		-
Unigene0011726	1263	1957	1473	1484	516	652	1086	782	0.000196756	Genetic Information Processing	Folding, sorting and degradation	K09486		ko04141//Protein processing in endoplasmic reticulum
Unigene0017257	53	15	54	38	65	80	142	106	0.000198901	-	-	-		-
Unigene0003798	199	234	237	265	151	96	120	122	0.000208436	-	-	-		-
Unigene0007873	213	343	118	290	64	106	84	96	0.000208696	-	-	-		-
Unigene0008503	18	4	10	9	30	35	27	30	0.000213844	-	-	-		-
Unigene0005233	3	40	0	39	0	0	0	0	0.000215346	Genetic Information Processing	Translation	K02932		ko03010//Ribosome
Unigene0001102	164	207	168	212	62	85	118	81	0.000215985	-	-	-		-
Unigene0004826	0	2	3	2	12	9	10	20	0.000216014	-	-	-		-
Unigene0018093	658	1033	491	863	280	191	498	353	0.000216447	-	-	-		-
Unigene0001479	133	174	137	210	76	61	96	76	0.000219312	-	-	-		-
Unigene0001140	211	83	81	117	48	28	39	45	0.00022136	-	-	-		-
Unigene0006630	0	0	0	0	10	8	2	7	0.000223073	Metabolism;Metabolism	Global and overview maps;Energy metabolism	K00413;K00413		ko01100//Metabolic pathways;ko00190//Oxidative phosphorylation
Unigene0009648	76	120	56	78	37	28	27	33	0.000225829	-	-	-		-
Unigene0003982	7	16	7	13	40	25	20	29	0.000225933	-	-	-		-
Unigene0020799	468	799	952	646	226	176	451	323	0.000226103	-	-	-		-
Unigene0003133	93	119	121	98	51	33	28	57	0.000226673	-	-	-		-
Unigene0016019	2	0	1	2	4	26	14	10	0.000227855	Metabolism	Energy metabolism	K11726		ko00190//Oxidative phosphorylation
Unigene0010818	2	0	2	1	1	16	26	24	0.000228855	-	-	-		-
Unigene0009448	1300	2740	1103	2585	3052	3669	11125	4176	0.000230254	-	-	-		-
Unigene0015283	0	0	0	0	10	5	4	6	0.000231064	-	-	-		-
Unigene0008973	192	184	185	210	98	88	94	120	0.000232548	-	-	-		-
Unigene0004832	0	0	0	0	1	6	12	12	0.000233181	Metabolism;Metabolism;Metabolism;Metabolism	Global and overview maps;Nucleotide metabolism;Xenobiotics biodegradation and metabolism;Nucleotide metabolism	K00940;K00940;K00940;K00940		ko01100//Metabolic pathways;ko00230//Purine metabolism;ko00983//Drug metabolism - other enzymes;ko00240//Pyrimidine metabolism
Unigene0006738	0	0	0	0	8	5	5	6	0.000237212	Metabolism;Metabolism;Metabolism;Metabolism;Genetic Information Processing	Global and overview maps;Global and overview maps;Global and overview maps;Carbohydrate metabolism;Folding, sorting and degradation	K01689;K01689;K01689;K01689;K01689		ko01100//Metabolic pathways;ko01200//Carbon metabolism;ko01230//Biosynthesis of amino acids;ko00010//Glycolysis / Gluconeogenesis;ko03018//RNA degradation
Unigene0019415	0	0	0	0	6	5	8	5	0.000237372	-	-	-		-
Unigene0005598	0	3	0	0	13	7	14	11	0.000237897	Genetic Information Processing	Translation	K02875		ko03010//Ribosome
Unigene0001945	107	96	92	105	43	21	54	46	0.000242674	-	-	-		-
Unigene0020210	41	41	43	44	14	11	16	15	0.000248067	-	-	-		-
Unigene0019814	49	38	34	42	12	6	8	18	0.000251845	-	-	-		-
Unigene0010563	1	0	1	3	25	2	19	14	0.00025314	-	-	-		-
Unigene0015951	163	244	182	181	85	93	120	83	0.000254667	Metabolism;Metabolism;Metabolism	Global and overview maps;Glycan biosynthesis and metabolism;Glycan biosynthesis and metabolism	K20730;K20730;K20730		ko01100//Metabolic pathways;ko00513//Various types of N-glycan biosynthesis;ko00511//Other glycan degradation
Unigene0009689	5	7	4	5	33	10	16	19	0.000259088	-	-	-		-
Unigene0009463	0	0	0	0	1	8	6	16	0.0002628	Genetic Information Processing	Translation	K02891		ko03010//Ribosome
Unigene0011853	172	240	164	180	88	77	96	119	0.000271911	Genetic Information Processing	Translation	K03540		ko03013//RNA transport
Unigene0016918	1748	2877	789	1829	771	490	549	666	0.000272269	-	-	-		-
Unigene0014723	48	26	27	33	120	48	43	89	0.000274938	-	-	-		-
Unigene0003232	189	45	88	56	172	436	356	328	0.000278502	-	-	-		-
Unigene0002718	7	10	7	9	22	11	29	41	0.000279587	-	-	-		-
Unigene0008284	245	485	162	263	109	139	71	56	0.000280196	Metabolism;Metabolism	Global and overview maps;Lipid metabolism	K08765;K08765		ko01212//Fatty acid metabolism;ko00071//Fatty acid degradation
Unigene0005499	0	0	0	0	3	13	3	8	0.000281857	Genetic Information Processing	Translation	K02910		ko03010//Ribosome
Unigene0005406	0	0	0	0	9	5	4	6	0.000282264	Metabolism;Cellular Processes;Metabolism	Global and overview maps;Transport and catabolism;Metabolism of cofactors and vitamins	K14379;K14379;K14379		ko01100//Metabolic pathways;ko04142//Lysosome;ko00740//Riboflavin metabolism
Unigene0008351	1724	3279	2346	2171	1048	1002	1669	1208	0.00028311	Genetic Information Processing	Folding, sorting and degradation	K09487		ko04141//Protein processing in endoplasmic reticulum
Unigene0003124	0	0	0	0	5	3	7	10	0.000283228	-	-	-		-
Unigene0014465	0	0	0	0	5	4	9	6	0.000283643	-	-	-		-
Unigene0011666	79	141	57	117	38	37	38	34	0.000285019	-	-	-		-
Unigene0009066	324	258	154	215	136	78	112	101	0.000285566	-	-	-		-
Unigene0003123	1	0	0	0	3	14	4	13	0.000285642	-	-	-		-
Unigene0009111	163	134	93	132	64	42	47	71	0.000287274	Metabolism;Metabolism;Metabolism	Global and overview maps;Carbohydrate metabolism;Carbohydrate metabolism	K00965;K00965;K00965		ko01100//Metabolic pathways;ko00520//Amino sugar and nucleotide sugar metabolism;ko00052//Galactose metabolism
Unigene0005829	0	0	0	0	8	15	6	1	0.000291453	Metabolism;Organismal Systems;Metabolism;Metabolism;Metabolism;Metabolism	Global and overview maps;Aging;Xenobiotics biodegradation and metabolism;Metabolism of other amino acids;Xenobiotics biodegradation and metabolism;Xenobiotics biodegradation and metabolism	K00799;K00799;K00799;K00799;K00799;K00799		ko01100//Metabolic pathways;ko04212//Longevity regulating pathway - worm;ko00983//Drug metabolism - other enzymes;ko00480//Glutathione metabolism;ko00980//Metabolism of xenobiotics by cytochrome P450;ko00982//Drug metabolism - cytochrome P450
Unigene0010038	151	201	148	173	89	88	74	92	0.000291965	-	-	-		-
Unigene0010383	275	223	84	158	94	20	18	48	0.000292328	-	-	-		-
Unigene0000138	20	9	23	28	57	28	53	52	0.000293937	-	-	-		-
Unigene0017175	20	29	26	39	9	0	5	5	0.000294639	-	-	-		-
Unigene0015139	28	78	25	31	36	91	202	109	0.000295497	-	-	-		-
Unigene0013937	84	25	83	68	354	122	73	169	0.000301433	Environmental Information Processing	Signaling molecules and interaction	K04261		ko04080//Neuroactive ligand-receptor interaction
Unigene0013077	3	1	3	4	15	14	11	13	0.000306306	-	-	-		-
Unigene0019834	105	49	48	77	29	21	15	20	0.00030672	-	-	-		-
Unigene0010953	1	0	0	0	2	15	6	11	0.000307828	-	-	-		-
Unigene0013251	0	0	0	0	0	21	9	10	0.000312598	-	-	-		-
Unigene0009280	180	259	133	194	78	77	116	90	0.000312861	-	-	-		-
Unigene0010283	179	132	133	263	102	13	28	16	0.000315391	-	-	-		-
Unigene0018717	0	0	0	1	10	14	5	3	0.000326848	Environmental Information Processing	Signal transduction	K05759		ko04013//MAPK signaling pathway - fly
Unigene0000905	255	566	285	441	192	176	153	184	0.000327172	-	-	-		-
Unigene0020221	7	1	11	2	17	15	38	35	0.00033862	Metabolism;Metabolism;Metabolism;Metabolism	Global and overview maps;Global and overview maps;Global and overview maps;Amino acid metabolism	K14677;K14677;K14677;K14677		ko01100//Metabolic pathways;ko01230//Biosynthesis of amino acids;ko01210//2-Oxocarboxylic acid metabolism;ko00220//Arginine biosynthesis
Unigene0013051	0	0	0	0	2	9	7	7	0.000339339	-	-	-		-
Unigene0006230	0	0	0	0	3	7	9	5	0.000339682	Metabolism;Metabolism;Metabolism;Metabolism	Global and overview maps;Nucleotide metabolism;Xenobiotics biodegradation and metabolism;Nucleotide metabolism	K00940;K00940;K00940;K00940		ko01100//Metabolic pathways;ko00230//Purine metabolism;ko00983//Drug metabolism - other enzymes;ko00240//Pyrimidine metabolism
Unigene0019231	0	0	0	0	3	14	5	4	0.000344459	-	-	-		-
Unigene0001973	196	184	170	213	86	65	125	103	0.000352088	-	-	-		-
Unigene0015602	22	12	16	15	30	37	33	38	0.000356432	-	-	-		-
Unigene0020964	0	0	0	0	3	10	6	5	0.000357443	-	-	-		-
Unigene0012877	159	217	146	212	112	79	81	98	0.000359206	Metabolism;Metabolism;Metabolism;Metabolism;Genetic Information Processing;Metabolism;Metabolism;Metabolism	Global and overview maps;Global and overview maps;Global and overview maps;Carbohydrate metabolism;Folding, sorting and degradation;Carbohydrate metabolism;Carbohydrate metabolism;Carbohydrate metabolism	K00850;K00850;K00850;K00850;K00850;K00850;K00850;K00850		ko01100//Metabolic pathways;ko01200//Carbon metabolism;ko01230//Biosynthesis of amino acids;ko00010//Glycolysis / Gluconeogenesis;ko03018//RNA degradation;ko00051//Fructose and mannose metabolism;ko00052//Galactose metabolism;ko00030//Pentose phosphate pathway
Unigene0019981	10	23	6	9	40	34	27	24	0.000361573	-	-	-		-
Unigene0016628	1	0	0	0	12	8	7	3	0.000371416	-	-	-		-
Unigene0017619	0	0	2	3	5	2	61	19	0.000373268	-	-	-		-
Unigene0017656	177	159	193	190	84	72	81	113	0.000375894	Metabolism;Metabolism;Metabolism;Metabolism;Metabolism;Metabolism;Metabolism;Metabolism	Global and overview maps;Xenobiotics biodegradation and metabolism;Xenobiotics biodegradation and metabolism;Xenobiotics biodegradation and metabolism;Metabolism of cofactors and vitamins;Carbohydrate metabolism;Metabolism of cofactors and vitamins;Carbohydrate metabolism	K00699;K00699;K00699;K00699;K00699;K00699;K00699;K00699		ko01100//Metabolic pathways;ko00983//Drug metabolism - other enzymes;ko00980//Metabolism of xenobiotics by cytochrome P450;ko00982//Drug metabolism - cytochrome P450;ko00830//Retinol metabolism;ko00040//Pentose and glucuronate interconversions;ko00860//Porphyrin and chlorophyll metabolism;ko00053//Ascorbate and aldarate metabolism
Unigene0008513	352	334	223	249	181	104	168	131	0.000376859	-	-	-		-
Unigene0008997	403	321	524	425	283	132	111	165	0.000378348	-	-	-		-
Unigene0001912	2	45	0	30	0	0	0	0	0.000384077	-	-	-		-
Unigene0018812	0	2	1	3	23	14	4	11	0.000387862	-	-	-		-
Unigene0003081	12	7	30	10	1	1	0	1	0.000392997	-	-	-		-
Unigene0009632	228	337	230	256	118	83	179	136	0.00040158	-	-	-		-
Unigene0016241	645	272	899	628	242	166	328	191	0.000404252	Metabolism;Metabolism	Metabolism of terpenoids and polyketides;Metabolism of terpenoids and polyketides	K15890;K15890		ko00900//Terpenoid backbone biosynthesis;ko00981//Insect hormone biosynthesis
Unigene0018774	67	125	73	84	35	38	28	37	0.000408737	-	-	-		-
Unigene0016975	54	83	64	55	18	17	36	20	0.000416207	-	-	-		-
Unigene0007373	109	190	88	173	28	19	65	65	0.000423865	-	-	-		-
Unigene0020188	184	188	229	231	118	89	118	111	0.000426759	-	-	-		-
Unigene0011467	0	0	0	0	3	3	14	6	0.000429315	Genetic Information Processing	Translation	K02957		ko03010//Ribosome
Unigene0021172	0	0	0	0	2	4	13	7	0.000434629	Genetic Information Processing	Translation	K02974		ko03010//Ribosome
Unigene0016575	0	0	0	0	1	9	6	11	0.000441017	Genetic Information Processing	Translation	K02891		ko03010//Ribosome
Unigene0004916	0	0	0	0	4	6	5	7	0.000445813	-	-	-		-
Unigene0017523	147	177	145	147	81	47	99	76	0.000445983	Metabolism;Metabolism;Metabolism	Global and overview maps;Xenobiotics biodegradation and metabolism;Nucleotide metabolism	K01489;K01489;K01489		ko01100//Metabolic pathways;ko00983//Drug metabolism - other enzymes;ko00240//Pyrimidine metabolism
Unigene0008463	50	55	114	52	153	64	391	123	0.000448371	-	-	-		-
Unigene0014536	12	7	2	10	16	19	29	38	0.000462199	-	-	-		-
Unigene0001795	95	114	98	125	69	35	49	40	0.000462271	Genetic Information Processing	Translation	K03260		ko03013//RNA transport
Unigene0015275	0	0	0	0	6	2	9	7	0.000466384	-	-	-		-
Unigene0014850	171	252	227	197	109	104	101	124	0.000468732	-	-	-		-
Unigene0019979	186	302	215	217	125	129	96	102	0.000473161	Metabolism;Metabolism;Metabolism	Global and overview maps;Carbohydrate metabolism;Carbohydrate metabolism	K01187;K01187;K01187		ko01100//Metabolic pathways;ko00500//Starch and sucrose metabolism;ko00052//Galactose metabolism
Unigene0002650	297	354	328	342	130	122	220	202	0.000475599	-	-	-		-
Unigene0014097	56	104	43	110	27	14	24	34	0.000478871	-	-	-		-
Unigene0006446	0	0	0	0	5	5	4	8	0.00048183	-	-	-		-
Unigene0006989	0	0	0	0	10	3	3	8	0.000503045	-	-	-		-
Unigene0004718	79	58	59	44	23	19	8	23	0.000506547	-	-	-		-
Unigene0014421	13	11	11	10	24	46	21	24	0.000518838	-	-	-		-
Unigene0010530	0	0	0	0	3	4	14	4	0.000526725	Genetic Information Processing	Translation	K02953		ko03010//Ribosome
Unigene0005613	21	25	19	30	4	3	3	9	0.00052849	-	-	-		-
Unigene0002459	0	0	0	0	12	3	1	13	0.00052988	-	-	-		-
Unigene0017229	45	74	56	54	17	28	13	16	0.000534148	-	-	-		-
Unigene0004091	1	0	0	0	1	0	56	12	0.000539494	-	-	-		-
Unigene0012802	29	18	7	11	0	1	1	3	0.000553346	-	-	-		-
Unigene0005976	0	0	0	0	4	13	9	1	0.000564561	-	-	-		-
Unigene0007546	110	189	125	185	70	76	58	72	0.000581838	Metabolism	Glycan biosynthesis and metabolism	K02514		ko00534//Glycosaminoglycan biosynthesis - heparan sulfate / heparin
Unigene0013906	30	64	50	46	16	7	21	14	0.000582966	-	-	-		-
Unigene0007999	530	903	553	598	195	174	447	327	0.000584175	-	-	-		-
Unigene0006434	4	0	0	0	13	29	15	3	0.000584672	-	-	-		-
Unigene0011055	6403	1852	4278	3301	7019	9494	8386	8452	0.000593708	-	-	-		-
Unigene0014740	99	175	120	136	63	67	58	60	0.000594854	Metabolism;Metabolism	Global and overview maps;Amino acid metabolism	K11428;K11428		ko01100//Metabolic pathways;ko00310//Lysine degradation
Unigene0015660	58	87	37	57	13	9	33	14	0.000603333	-	-	-		-
Unigene0000244	112	81	70	105	51	21	32	41	0.000606275	Metabolism;Cellular Processes;Metabolism;Metabolism;Metabolism;Metabolism;Metabolism	Global and overview maps;Transport and catabolism;Carbohydrate metabolism;Lipid metabolism;Glycan biosynthesis and metabolism;Glycan biosynthesis and metabolism;Glycan biosynthesis and metabolism	K12309;K12309;K12309;K12309;K12309;K12309;K12309		ko01100//Metabolic pathways;ko04142//Lysosome;ko00052//Galactose metabolism;ko00600//Sphingolipid metabolism;ko00531//Glycosaminoglycan degradation;ko00511//Other glycan degradation;ko00604//Glycosphingolipid biosynthesis - ganglio series
Unigene0010378	99	70	103	107	33	28	53	41	0.000609464	Cellular Processes	Cell growth and death	K09848		ko04214//Apoptosis - fly
Unigene0010719	117	147	294	192	55	58	98	70	0.000611344	-	-	-		-
Unigene0008511	24	11	18	10	18	53	67	37	0.00062419	-	-	-		-
Unigene0004050	205	170	136	165	88	88	76	89	0.000633465	Genetic Information Processing	Folding, sorting and degradation	K03061		ko03050//Proteasome
Unigene0009982	67	95	55	82	28	8	35	30	0.000634482	Organismal Systems	Immune system	K24093		ko04624//Toll and Imd signaling pathway
Unigene0013961	1	0	0	0	13	3	3	11	0.000648234	-	-	-		-
Unigene0002991	78	140	78	98	40	41	53	33	0.00065299	-	-	-		-
Unigene0017486	0	0	0	0	4	8	2	9	0.000655044	-	-	-		-
Unigene0004738	72	65	45	51	17	21	22	27	0.000662981	-	-	-		-
Unigene0003987	1	0	0	0	1	11	10	9	0.000663251	-	-	-		-
Unigene0007074	5	41	0	14	0	0	0	0	0.000682938	Genetic Information Processing;Organismal Systems	Folding, sorting and degradation;Aging	K09542;K09542		ko04141//Protein processing in endoplasmic reticulum;ko04213//Longevity regulating pathway - multiple species
Unigene0007972	1	3	4	9	35	15	13	13	0.000685174	-	-	-		-
Unigene0018734	588	384	386	572	195	81	21	89	0.000685534	-	-	-		-
Unigene0000373	24	13	6	16	56	20	43	32	0.000700716	-	-	-		-
Unigene0001396	97	127	158	114	73	45	39	53	0.000706091	-	-	-		-
Unigene0003495	843	384	451	421	214	92	281	247	0.000706093	-	-	-		-
Unigene0006590	0	0	0	0	2	8	5	7	0.000726992	-	-	-		-
Unigene0007691	662	1295	646	936	446	502	416	433	0.000736202	-	-	-		-
Unigene0008242	627	473	557	538	212	185	359	341	0.00073877	-	-	-		-
Unigene0019952	352	561	262	391	191	210	207	191	0.000742986	-	-	-		-
Unigene0007737	280	414	240	302	105	86	234	94	0.000767608	Cellular Processes;Environmental Information Processing;Organismal Systems	Transport and catabolism;Signal transduction;Sensory system	K05692;K05692;K05692		ko04145//Phagosome;ko04391//Hippo signaling pathway -fly;ko04745//Phototransduction - fly
Unigene0012636	13	31	23	37	3	4	1	9	0.000779168	-	-	-		-
Unigene0018798	29	21	10	14	10	76	95	56	0.000788081	-	-	-		-
Unigene0001105	0	0	0	0	4	5	5	6	0.00080563	Metabolism;Metabolism;Metabolism;Metabolism;Metabolism;Metabolism	Global and overview maps;Global and overview maps;Carbohydrate metabolism;Carbohydrate metabolism;Carbohydrate metabolism;Carbohydrate metabolism	K01895;K01895;K01895;K01895;K01895;K01895		ko01100//Metabolic pathways;ko01200//Carbon metabolism;ko00010//Glycolysis / Gluconeogenesis;ko00620//Pyruvate metabolism;ko00630//Glyoxylate and dicarboxylate metabolism;ko00640//Propanoate metabolism
Unigene0009201	87	126	51	99	54	18	17	26	0.000807882	-	-	-		-
Unigene0021190	19	25	21	36	2	4	6	9	0.000824165	-	-	-		-
Unigene0012960	142	172	100	116	71	32	72	62	0.000830603	Metabolism;Metabolism;Metabolism;Metabolism;Metabolism;Metabolism	Global and overview maps;Global and overview maps;Carbohydrate metabolism;Amino acid metabolism;Amino acid metabolism;Energy metabolism	K01915;K01915;K01915;K01915;K01915;K01915		ko01100//Metabolic pathways;ko01230//Biosynthesis of amino acids;ko00630//Glyoxylate and dicarboxylate metabolism;ko00250//Alanine, aspartate and glutamate metabolism;ko00220//Arginine biosynthesis;ko00910//Nitrogen metabolism
Unigene0013940	160	215	169	196	115	76	80	114	0.000833419	-	-	-		-
Unigene0000192	46235	43254	45913	43926	80790	38294	217039	109773	0.000861456	-	-	-		-
Unigene0014571	18	9	8	9	29	51	31	14	0.000864951	-	-	-		-
Unigene0016637	0	0	0	0	4	10	6	2	0.000865211	Environmental Information Processing;Environmental Information Processing;Organismal Systems	Signal transduction;Signal transduction;Sensory system	K02183;K02183;K02183		ko04020//Calcium signaling pathway;ko04070//Phosphatidylinositol signaling system;ko04745//Phototransduction - fly
Unigene0016750	141	63	28	76	27	10	24	21	0.000867429	Metabolism;Metabolism	Global and overview maps;Glycan biosynthesis and metabolism	K03372;K03372		ko01100//Metabolic pathways;ko00604//Glycosphingolipid biosynthesis - ganglio series
Unigene0007549	0	0	0	0	1	5	7	11	0.000898329	Genetic Information Processing	Translation	K02918		ko03010//Ribosome
Unigene0014320	549	462	334	533	243	268	134	216	0.000918943	-	-	-		-
Unigene0001923	182	140	235	158	76	43	115	65	0.000921365	-	-	-		-
Unigene0000938	0	0	0	0	3	9	3	6	0.000925765	-	-	-		-
Unigene0011259	0	0	0	0	0	5	26	6	0.000944941	-	-	-		-
Unigene0021245	87	102	87	120	57	23	23	49	0.000954663	-	-	-		-
Unigene0008145	12	9	16	9	16	13	85	47	0.000983942	Metabolism;Metabolism	Global and overview maps;Carbohydrate metabolism	K00700;K00700		ko01100//Metabolic pathways;ko00500//Starch and sucrose metabolism
Unigene0004479	35	24	36	34	10	10	10	9	0.000992248	-	-	-		-
Unigene0009171	0	2	0	2	2	30	12	6	0.000998009	-	-	-		-
Unigene0016022	3	5	2	0	21	8	11	12	0.00104197	-	-	-		-
Unigene0014519	0	0	0	0	6	9	4	2	0.00105565	Cellular Processes	Transport and catabolism	K01279		ko04142//Lysosome
Unigene0001416	15	13	8	16	16	19	53	50	0.00106737	-	-	-		-
Unigene0006085	0	0	0	0	4	14	2	3	0.00107607	Genetic Information Processing	Translation	K02978		ko03010//Ribosome
Unigene0010449	86	91	130	92	45	29	51	49	0.0010949	-	-	-		-
Unigene0018636	1	0	0	0	3	8	7	6	0.00110865	-	-	-		-
Unigene0013916	5	30	0	16	0	0	0	0	0.00110907	Genetic Information Processing	Folding, sorting and degradation	K09580		ko04141//Protein processing in endoplasmic reticulum
Unigene0014362	7	7	4	2	20	24	11	13	0.00111661	-	-	-		-
Unigene0011285	0	0	0	0	1	9	11	3	0.00112371	Cellular Processes	Transport and catabolism	K07937		ko04144//Endocytosis
Unigene0003151	24	18	13	10	53	23	29	37	0.00113625	-	-	-		-
Unigene0011314	66	76	66	78	33	30	37	32	0.00114202	-	-	-		-
Unigene0011326	0	1	2318	437	0	4	1	0	0.00114396	-	-	-		-
Unigene0003007	38	65	17	37	35	73	124	104	0.00115022	-	-	-		-
Unigene0006070	21	39	16	32	3	0	11	2	0.0011725	-	-	-		-
Unigene0020624	61	40	61	41	14	20	13	21	0.00117271	-	-	-		-
Unigene0009065	0	0	0	0	1	6	15	3	0.00118102	Genetic Information Processing	Translation	K02976		ko03010//Ribosome
Unigene0016625	0	0	0	0	3	3	7	7	0.00119384	-	-	-		-
Unigene0009562	0	0	0	0	1	12	6	4	0.00119809	Genetic Information Processing	Translation	K02872		ko03010//Ribosome
Unigene0012213	34	25	40	28	8	0	12	6	0.00120264	-	-	-		-
Unigene0020002	0	0	0	0	9	1	4	9	0.00122287	Metabolism;Metabolism	Global and overview maps;Carbohydrate metabolism	K01908;K01908		ko01100//Metabolic pathways;ko00640//Propanoate metabolism
Unigene0002786	32	39	33	42	9	14	14	12	0.00122314	Metabolism;Metabolism;Metabolism	Global and overview maps;Carbohydrate metabolism;Carbohydrate metabolism	K01187;K01187;K01187		ko01100//Metabolic pathways;ko00500//Starch and sucrose metabolism;ko00052//Galactose metabolism
Unigene0015581	13	20	24	14	0	4	2	4	0.00122594	Metabolism;Metabolism;Metabolism;Metabolism;Genetic Information Processing;Metabolism;Metabolism;Metabolism	Global and overview maps;Global and overview maps;Global and overview maps;Carbohydrate metabolism;Folding, sorting and degradation;Carbohydrate metabolism;Carbohydrate metabolism;Carbohydrate metabolism	K00850;K00850;K00850;K00850;K00850;K00850;K00850;K00850		ko01100//Metabolic pathways;ko01200//Carbon metabolism;ko01230//Biosynthesis of amino acids;ko00010//Glycolysis / Gluconeogenesis;ko03018//RNA degradation;ko00051//Fructose and mannose metabolism;ko00052//Galactose metabolism;ko00030//Pentose phosphate pathway
Unigene0003369	155	153	101	190	42	71	68	79	0.00122819	-	-	-		-
Unigene0018049	1	30	0	31	0	0	0	0	0.00124182	Genetic Information Processing	Folding, sorting and degradation	K04079		ko04141//Protein processing in endoplasmic reticulum
Unigene0020143	0	0	0	0	16	7	2	1	0.00124799	-	-	-		-
Unigene0005661	1	44	0	19	0	0	0	0	0.0012654	Genetic Information Processing	Translation	K02938		ko03010//Ribosome
Unigene0012192	0	0	1	0	6	5	8	4	0.00126692	-	-	-		-
Unigene0013659	0	0	0	0	0	1	27	13	0.00126722	-	-	-		-
Unigene0010561	10	6	9	1	24	25	15	21	0.00127599	Metabolism;Metabolism	Global and overview maps;Amino acid metabolism	K00547;K00547		ko01100//Metabolic pathways;ko00270//Cysteine and methionine metabolism
Unigene0006290	5	1	1	1	14	6	10	16	0.00127811	Organismal Systems;Environmental Information Processing;Environmental Information Processing	Aging;Signal transduction;Signal transduction	K16197;K16197;K16197		ko04212//Longevity regulating pathway - worm;ko04013//MAPK signaling pathway - fly;ko04391//Hippo signaling pathway -fly
Unigene0014690	0	0	0	0	4	6	3	6	0.00127865	Genetic Information Processing	Translation	K02978		ko03010//Ribosome
Unigene0018294	1	5	5	3	9	13	18	14	0.00129526	-	-	-		-
Unigene0019836	1	2	6	4	3	25	20	21	0.00130754	Environmental Information Processing	Signal transduction	K05863		ko04020//Calcium signaling pathway
Unigene0018775	37	48	22	31	14	9	8	11	0.00133825	-	-	-		-
Unigene0006802	0	0	0	0	8	2	5	5	0.00134414	Metabolism;Metabolism;Metabolism;Metabolism;Metabolism;Metabolism	Global and overview maps;Global and overview maps;Global and overview maps;Carbohydrate metabolism;Carbohydrate metabolism;Global and overview maps	K01647;K01647;K01647;K01647;K01647;K01647		ko01100//Metabolic pathways;ko01200//Carbon metabolism;ko01230//Biosynthesis of amino acids;ko00630//Glyoxylate and dicarboxylate metabolism;ko00020//Citrate cycle (TCA cycle);ko01210//2-Oxocarboxylic acid metabolism
Unigene0011373	113	182	103	142	72	51	84	53	0.00135947	-	-	-		-
Unigene0019804	476	52	42	346	44	13	33	25	0.00136572	-	-	-		-
Unigene0008524	74	81	178	115	49	34	53	29	0.0014032	Metabolism;Metabolism	Global and overview maps;Amino acid metabolism	K22329;K22329		ko01100//Metabolic pathways;ko00350//Tyrosine metabolism
Unigene0015828	22	6	2	9	0	0	1	0	0.00140827	-	-	-		-
Unigene0014928	6	5	0	0	21	7	17	21	0.0014219	-	-	-		-
Unigene0010238	248	205	143	212	91	90	128	107	0.00143888	-	-	-		-
Unigene0010656	11	12	34	20	6	1	0	2	0.0014536	-	-	-		-
Unigene0009360	5	17	13	11	28	25	31	20	0.00146409	-	-	-		-
Unigene0001902	109	153	138	137	79	58	83	58	0.00154026	-	-	-		-
Unigene0007367	80	78	63	72	38	19	32	40	0.00154355	Metabolism;Metabolism;Metabolism	Global and overview maps;Glycan biosynthesis and metabolism;Glycan biosynthesis and metabolism	K00710;K00710;K00710		ko01100//Metabolic pathways;ko00514//Other types of O-glycan biosynthesis;ko00512//Mucin type O-glycan biosynthesis
Unigene0020699	0	0	0	0	2	6	6	5	0.00154737	Genetic Information Processing	Translation	K02917		ko03010//Ribosome
Unigene0006953	12	49	16	34	6	8	2	4	0.00158674	-	-	-		-
Unigene0019811	2	0	0	0	10	8	12	3	0.00159553	Genetic Information Processing	Translation	K02927		ko03010//Ribosome
Unigene0006835	0	0	0	0	7	5	2	5	0.0016163	-	-	-		-
Unigene0000182	3	0	5	5	15	10	18	13	0.00162654	-	-	-		-
Unigene0015583	69	92	62	57	33	28	35	29	0.00165409	-	-	-		-
Unigene0010650	4	4	1	1	22	11	6	10	0.00168736	-	-	-		-
Unigene0000002	9	11	4	4	20	18	18	17	0.00168951	-	-	-		-
Unigene0016927	0	0	0	0	2	8	4	5	0.00169791	-	-	-		-
Unigene0020623	212	208	266	237	109	89	144	144	0.00170403	-	-	-		-
Unigene0001725	0	0	0	0	4	6	3	5	0.00170934	-	-	-		-
Unigene0021233	369	341	456	402	223	134	281	192	0.001714	-	-	-		-
Unigene0007379	6	15	9	8	34	17	18	22	0.00172757	-	-	-		-
Unigene0012530	17	36	16	17	2	4	8	3	0.00175257	-	-	-		-
Unigene0004471	9	11	12	13	33	23	17	24	0.00179236	-	-	-		-
Unigene0018494	0	0	0	0	4	11	1	5	0.00180191	-	-	-		-
Unigene0013210	20	48	29	28	10	4	10	11	0.00180667	-	-	-		-
Unigene0002905	38	46	26	33	10	4	18	11	0.00183704	Metabolism	Lipid metabolism	K00637		ko00100//Steroid biosynthesis
Unigene0018894	9	10	3	10	12	23	25	23	0.00186965	-	-	-		-
Unigene0014228	220	212	160	161	127	65	112	84	0.00186976	-	-	-		-
Unigene0014707	91	681	137	154	35	0	31	11	0.00187671	-	-	-		-
Unigene0007724	0	0	0	0	7	7	2	3	0.00188285	Cellular Processes;Cellular Processes	Transport and catabolism;Transport and catabolism	K01363;K01363		ko04142//Lysosome;ko04140//Autophagy - animal
Unigene0018048	2	29	0	19	0	0	0	0	0.0019392	Genetic Information Processing	Folding, sorting and degradation	K04079		ko04141//Protein processing in endoplasmic reticulum
Unigene0015208	241	233	162	196	146	81	84	114	0.00194335	-	-	-		-
Unigene0013249	0	0	0	0	0	6	7	15	0.00195016	Environmental Information Processing	Signal transduction	K05863		ko04020//Calcium signaling pathway
Unigene0006534	0	0	0	0	8	6	2	3	0.00195133	-	-	-		-
Unigene0009732	12	10	22	10	28	32	50	19	0.00195533	-	-	-		-
Unigene0012957	228	221	176	200	54	59	161	76	0.00195694	-	-	-		-
Unigene0018565	48	0	1	18	0	0	0	1	0.00198703	-	-	-		-
Unigene0008058	65	61	66	71	26	20	41	27	0.00200085	-	-	-		-
Unigene0019151	0	0	0	0	6	3	6	3	0.00201531	Genetic Information Processing	Folding, sorting and degradation	K04079		ko04141//Protein processing in endoplasmic reticulum
Unigene0013826	1	1	1	3	8	8	13	6	0.00202028	-	-	-		-
Unigene0012814	303	10	6	176	2079	779	687	1077	0.00204421	-	-	-		-
Unigene0000621	132	176	163	151	113	63	52	65	0.00205167	-	-	-		-
Unigene0005102	0	0	0	0	3	3	7	5	0.00205803	Genetic Information Processing	Folding, sorting and degradation	K04079		ko04141//Protein processing in endoplasmic reticulum
Unigene0010064	40	3	6	8	0	0	2	0	0.00206319	-	-	-		-
Unigene0014486	15	7	7	13	18	24	29	24	0.00208803	Metabolism	Glycan biosynthesis and metabolism	K23840		ko00514//Other types of O-glycan biosynthesis
Unigene0012398	6	3	0	2	12	21	7	13	0.002089	-	-	-		-
Unigene0015060	107	134	92	96	64	41	61	53	0.00209012	-	-	-		-
Unigene0019888	31	22	56	29	35	55	127	90	0.00209368	-	-	-		-
Unigene0020702	9	6	3	7	11	20	17	21	0.00212997	-	-	-		-
Unigene0021126	3	3	1	2	1	39	9	12	0.00214475	Genetic Information Processing	Translation	K02977		ko03010//Ribosome
Unigene0018930	10	8	16	13	33	16	42	20	0.00214584	-	-	-		-
Unigene0016868	0	2	0	1	1	9	14	13	0.002157	-	-	-		-
Unigene0003126	15	4	3	11	1	0	0	0	0.00215774	Metabolism;Metabolism;Metabolism	Global and overview maps;Carbohydrate metabolism;Carbohydrate metabolism	K03103;K03103;K03103		ko01100//Metabolic pathways;ko00010//Glycolysis / Gluconeogenesis;ko00562//Inositol phosphate metabolism
Unigene0013988	96	107	119	80	52	26	44	58	0.00217078	-	-	-		-
Unigene0011524	20	25	17	31	11	1	4	3	0.00218082	-	-	-		-
Unigene0002926	53	57	13	76	205	59	169	49	0.00221375	Genetic Information Processing	Translation	K07178		ko03008//Ribosome biogenesis in eukaryotes
Unigene0011194	34	68	33	30	15	9	18	12	0.00222203	-	-	-		-
Unigene0003300	248	95	52	149	72	30	9	21	0.00223709	Environmental Information Processing	Membrane transport	K05680		ko02010//ABC transporters
Unigene0019707	0	0	0	0	1	8	3	8	0.00227576	Genetic Information Processing	Translation	K02891		ko03010//Ribosome
Unigene0009177	0	0	0	0	6	4	9	1	0.00228678	Genetic Information Processing	Translation	K02922		ko03010//Ribosome
Unigene0002201	14	7	18	11	31	14	39	35	0.00229483	-	-	-		-
Unigene0005162	17	29	9	19	5	1	4	4	0.00229643	-	-	-		-
Unigene0020549	0	0	0	0	5	2	2	11	0.00229898	-	-	-		-
Unigene0007385	215	320	216	272	81	105	173	146	0.0023181	-	-	-		-
Unigene0015998	178	477	406	419	148	90	233	171	0.00235104	Metabolism;Metabolism	Global and overview maps;Carbohydrate metabolism	K01183;K01183		ko01100//Metabolic pathways;ko00520//Amino sugar and nucleotide sugar metabolism
Unigene0006216	0	0	0	4	9	17	3	15	0.00236492	-	-	-		-
Unigene0013613	0	0	0	0	5	4	5	3	0.00236596	-	-	-		-
Unigene0013316	0	0	0	0	4	5	10	1	0.00240667	Genetic Information Processing;Cellular Processes;Genetic Information Processing;Environmental Information Processing;Organismal Systems	Folding, sorting and degradation;Transport and catabolism;Transcription;Signal transduction;Aging	K03283;K03283;K03283;K03283;K03283		ko04141//Protein processing in endoplasmic reticulum;ko04144//Endocytosis;ko03040//Spliceosome;ko04010//MAPK signaling pathway;ko04213//Longevity regulating pathway - multiple species
Unigene0021041	406	322	169	259	99	45	200	107	0.00241033	-	-	-		-
Unigene0006010	0	0	0	0	21	4	5	0	0.0024186	Cellular Processes;Cellular Processes	Transport and catabolism;Transport and catabolism	K01363;K01363		ko04142//Lysosome;ko04140//Autophagy - animal
Unigene0009037	203	151	63	171	60	40	86	36	0.00243833	-	-	-		-
Unigene0009968	0	0	0	3	0	21	20	14	0.00246394	-	-	-		-
Unigene0017164	90	102	85	108	50	49	46	52	0.00247498	-	-	-		-
Unigene0004891	0	0	0	0	12	1	3	5	0.00248837	-	-	-		-
Unigene0007324	274	329	426	360	200	123	240	173	0.0024985	-	-	-		-
Unigene0012007	10	1	1	3	18	12	16	16	0.00253005	-	-	-		-
Unigene0007646	210	967	407	480	157	146	318	162	0.00253075	-	-	-		-
Unigene0016649	0	0	0	2	4	4	8	15	0.00262382	Metabolism;Metabolism;Metabolism;Metabolism	Global and overview maps;Global and overview maps;Global and overview maps;Carbohydrate metabolism	K00927;K00927;K00927;K00927		ko01100//Metabolic pathways;ko01200//Carbon metabolism;ko01230//Biosynthesis of amino acids;ko00010//Glycolysis / Gluconeogenesis
Unigene0007825	23	35	19	27	6	8	9	8	0.002626	-	-	-		-
Unigene0002491	70	44	17	92	159	84	191	55	0.00262947	Environmental Information Processing	Signaling molecules and interaction	K01312		ko04080//Neuroactive ligand-receptor interaction
Unigene0020864	22	52	28	29	12	10	9	10	0.00269185	-	-	-		-
Unigene0015767	0	0	0	0	8	2	3	5	0.00269421	Genetic Information Processing;Genetic Information Processing	Translation;Translation	K07936;K07936		ko03013//RNA transport;ko03008//Ribosome biogenesis in eukaryotes
Unigene0015783	0	0	0	0	2	2	5	10	0.00276041	Metabolism;Metabolism;Metabolism;Metabolism;Metabolism;Metabolism	Global and overview maps;Global and overview maps;Global and overview maps;Carbohydrate metabolism;Carbohydrate metabolism;Carbohydrate metabolism	K01803;K01803;K01803;K01803;K01803;K01803		ko01100//Metabolic pathways;ko01200//Carbon metabolism;ko01230//Biosynthesis of amino acids;ko00010//Glycolysis / Gluconeogenesis;ko00562//Inositol phosphate metabolism;ko00051//Fructose and mannose metabolism
Unigene0019412	1	41	0	11	0	0	0	0	0.00277524	-	-	-		-
Unigene0020722	0	1	0	0	3	6	6	5	0.00278406	-	-	-		-
Unigene0007068	180	262	158	161	45	86	126	75	0.00284198	-	-	-		-
Unigene0015224	0	0	0	0	3	4	9	2	0.00291275	Metabolism;Metabolism	Global and overview maps;Metabolism of terpenoids and polyketides	K00021;K00021		ko01100//Metabolic pathways;ko00900//Terpenoid backbone biosynthesis
Unigene0018566	0	0	0	0	1	0	26	7	0.00294382	-	-	-		-
Unigene0004843	1	1	1	6	9	9	8	19	0.00294998	-	-	-		-
Unigene0004755	3	98	0	97	0	0	0	1	0.00296572	Environmental Information Processing	Signal transduction	K09565		ko04020//Calcium signaling pathway
Unigene0010333	176	30	36	119	701	183	131	395	0.00300274	-	-	-		-
Unigene0012392	0	0	1	0	9	14	0	6	0.00300494	-	-	-		-
Unigene0015539	3	0	1	2	4	15	5	16	0.00300754	Genetic Information Processing	Translation	K02938		ko03010//Ribosome
Unigene0020555	0	1	2	0	9	12	5	4	0.00301809	-	-	-		-
Unigene0009464	9	14	6	6	150	2	7	37	0.00305391	-	-	-		-
Unigene0011405	43	59	54	61	19	19	31	23	0.00305584	-	-	-		-
Unigene0001687	0	0	0	0	4	4	4	4	0.0030601	-	-	-		-
Unigene0013956	0	0	0	0	3	13	1	3	0.00306143	Genetic Information Processing	Translation	K02943		ko03010//Ribosome
Unigene0003370	17	29	12	16	5	3	6	1	0.00307085	-	-	-		-
Unigene0003078	0	0	0	0	1	4	12	3	0.00312571	-	-	-		-
Unigene0016001	531	174	207	358	1037	510	456	660	0.00316693	-	-	-		-
Unigene0015586	0	0	0	0	2	2	6	8	0.00319515	Genetic Information Processing	Translation	K02975		ko03010//Ribosome
Unigene0004289	0	0	0	0	2	3	6	6	0.00321298	-	-	-		-
Unigene0021215	0	0	0	0	1	6	4	7	0.00321663	Environmental Information Processing;Environmental Information Processing;Organismal Systems	Signal transduction;Signal transduction;Sensory system	K02183;K02183;K02183		ko04020//Calcium signaling pathway;ko04070//Phosphatidylinositol signaling system;ko04745//Phototransduction - fly
Unigene0000396	105	187	126	153	39	34	106	56	0.00323225	-	-	-		-
Unigene0015698	1439	1726	1111	1531	1913	1032	14042	5311	0.00327383	-	-	-		-
Unigene0001152	0	0	0	0	13	5	0	7	0.00328145	-	-	-		-
Unigene0016698	3	2	3	4	9	7	11	17	0.00329178	-	-	-		-
Unigene0021081	3	17	0	20	0	0	0	0	0.00329292	Genetic Information Processing	Translation	K02987		ko03010//Ribosome
Unigene0004876	0	0	0	0	6	1	5	6	0.0033516	-	-	-		-
Unigene0011785	143	148	73	193	65	24	54	78	0.00335661	-	-	-		-
Unigene0005941	0	0	0	0	5	3	7	2	0.00336742	-	-	-		-
Unigene0000196	818	247	1	174	0	1	24	8	0.00338407	-	-	-		-
Unigene0013759	1	5	1	6	10	12	11	15	0.00340107	-	-	-		-
Unigene0013970	1	0	0	0	4	13	2	3	0.00340541	Genetic Information Processing	Translation	K02929		ko03010//Ribosome
Unigene0000496	16	33	14	15	4	5	6	1	0.00344161	-	-	-		-
Unigene0009630	179	179	132	132	97	51	93	86	0.0034528	-	-	-		-
Unigene0016899	0	0	0	0	0	6	14	5	0.00345825	Genetic Information Processing	Translation	K02978		ko03010//Ribosome
Unigene0014929	57	64	82	74	26	35	21	34	0.00346919	-	-	-		-
Unigene0009362	8	4	4	1	16	9	23	11	0.00348072	-	-	-		-
Unigene0001693	0	0	0	0	3	3	5	5	0.00349707	Metabolism;Metabolism;Metabolism;Metabolism;Metabolism;Metabolism	Global and overview maps;Global and overview maps;Global and overview maps;Carbohydrate metabolism;Carbohydrate metabolism;Global and overview maps	K01681;K01681;K01681;K01681;K01681;K01681		ko01100//Metabolic pathways;ko01200//Carbon metabolism;ko01230//Biosynthesis of amino acids;ko00630//Glyoxylate and dicarboxylate metabolism;ko00020//Citrate cycle (TCA cycle);ko01210//2-Oxocarboxylic acid metabolism
Unigene0013071	136	152	95	153	68	67	28	66	0.00350287	-	-	-		-
Unigene0002231	5	4	9	3	10	22	22	11	0.00353974	-	-	-		-
Unigene0010657	12	29	8	38	0	5	4	4	0.00354743	-	-	-		-
Unigene0001231	0	1	1	0	4	12	3	7	0.0035595	Genetic Information Processing	Translation	K02868		ko03010//Ribosome
Unigene0014222	110	105	119	113	54	45	69	66	0.00360607	-	-	-		-
Unigene0007130	3	25	0	12	0	0	0	0	0.00366933	-	-	-		-
Unigene0009691	3	33	0	7	0	0	0	0	0.00367074	-	-	-		-
Unigene0000478	0	0	0	0	6	0	8	10	0.00369507	Genetic Information Processing;Cellular Processes;Genetic Information Processing;Environmental Information Processing;Organismal Systems	Folding, sorting and degradation;Transport and catabolism;Transcription;Signal transduction;Aging	K03283;K03283;K03283;K03283;K03283		ko04141//Protein processing in endoplasmic reticulum;ko04144//Endocytosis;ko03040//Spliceosome;ko04010//MAPK signaling pathway;ko04213//Longevity regulating pathway - multiple species
Unigene0015953	33	25	0	9	1	0	0	2	0.00369509	-	-	-		-
Unigene0000409	157	59	12	56	133	174	173	153	0.00370007	-	-	-		-
Unigene0012599	66	110	113	116	53	45	31	52	0.00371923	-	-	-		-
Unigene0005355	9	154	0	123	0	0	0	0	0.0037457	Metabolism;Metabolism;Metabolism;Metabolism	Global and overview maps;Global and overview maps;Global and overview maps;Carbohydrate metabolism	K00134;K00134;K00134;K00134		ko01100//Metabolic pathways;ko01200//Carbon metabolism;ko01230//Biosynthesis of amino acids;ko00010//Glycolysis / Gluconeogenesis
Unigene0010203	36	32	42	51	15	17	12	16	0.00380118	Environmental Information Processing	Signal transduction	K16673		ko04391//Hippo signaling pathway -fly
Unigene0002831	13	3	10	6	25	20	12	31	0.00380227	-	-	-		-
Unigene0008643	3	2	1	3	8	8	10	10	0.00385872	-	-	-		-
Unigene0000097	22	5	6	13	13	10	136	32	0.00388442	-	-	-		-
Unigene0020627	115	132	154	144	84	71	69	42	0.00391296	-	-	-		-
Unigene0011757	0	0	0	0	0	1	20	9	0.00391502	Genetic Information Processing	Translation	K02962		ko03010//Ribosome
Unigene0016656	93	147	189	150	91	55	57	68	0.00394634	-	-	-		-
Unigene0009550	133	173	215	207	83	92	96	106	0.00401365	Genetic Information Processing	Transcription	K03025		ko03020//RNA polymerase
Unigene0004967	0	0	1	1	11	6	2	7	0.00403638	-	-	-		-
Unigene0016998	122	101	116	134	72	66	43	41	0.00412951	Metabolism;Metabolism	Global and overview maps;Carbohydrate metabolism	K01183;K01183		ko01100//Metabolic pathways;ko00520//Amino sugar and nucleotide sugar metabolism
Unigene0013096	28	8	21	19	3	3	1	7	0.00417149	-	-	-		-
Unigene0003028	1	34	0	11	0	0	0	0	0.0042073	Environmental Information Processing	Signal transduction	K06630		ko04391//Hippo signaling pathway -fly
Unigene0016490	40	52	57	57	21	20	16	28	0.00428476	-	-	-		-
Unigene0014398	0	0	0	0	5	1	9	3	0.00428508	Genetic Information Processing	Translation	K02921		ko03010//Ribosome
Unigene0018084	3	0	4	7	4	35	21	10	0.0043482	Metabolism;Metabolism;Metabolism;Metabolism	Global and overview maps;Global and overview maps;Global and overview maps;Carbohydrate metabolism	K00134;K00134;K00134;K00134		ko01100//Metabolic pathways;ko01200//Carbon metabolism;ko01230//Biosynthesis of amino acids;ko00010//Glycolysis / Gluconeogenesis
Unigene0009940	100	133	139	100	69	54	32	61	0.00437648	Genetic Information Processing	Folding, sorting and degradation	K10582		ko04120//Ubiquitin mediated proteolysis
Unigene0014635	8	3	4	4	18	9	12	16	0.00450252	-	-	-		-
Unigene0007484	5	1	1	5	17	11	9	9	0.00454413	-	-	-		-
Unigene0001390	0	0	0	0	5	1	4	7	0.00455067	-	-	-		-
Unigene0012380	0	0	0	0	3	8	2	3	0.00459963	-	-	-		-
Unigene0000194	7	16	11	7	8	29	33	32	0.00460803	-	-	-		-
Unigene0009537	82	97	100	84	42	48	54	38	0.00467636	-	-	-		-
Unigene0016040	0	0	0	0	0	2	11	12	0.00471976	Genetic Information Processing	Translation	K02977		ko03010//Ribosome
Unigene0020641	1	0	0	0	3	5	6	4	0.00472275	Metabolism;Metabolism	Global and overview maps;Energy metabolism	K02264;K02264		ko01100//Metabolic pathways;ko00190//Oxidative phosphorylation
Unigene0011931	22	28	13	14	5	1	8	3	0.00472524	-	-	-		-
Unigene0014721	0	0	0	0	2	0	27	2	0.00474154	-	-	-		-
Unigene0001444	17	27	10	16	38	12	40	64	0.00475418	-	-	-		-
Unigene0002681	21	21	26	27	6	11	5	5	0.00480383	-	-	-		-
Unigene0013320	99	144	88	95	45	38	63	65	0.00480814	-	-	-		-
Unigene0017385	4	2	10	7	121	1	2	41	0.00485292	-	-	-		-
Unigene0019227	0	0	0	0	2	3	2	10	0.00491293	-	-	-		-
Unigene0010831	1	2	2	2	21	2	5	12	0.00491689	-	-	-		-
Unigene0008789	46	59	45	65	27	25	20	23	0.00497376	-	-	-		-
Unigene0010623	76	51	13	64	46	71	302	88	0.00500527	-	-	-		-
Unigene0012674	76	129	103	100	49	44	68	41	0.00506478	Metabolism	Glycan biosynthesis and metabolism	K07252		ko00510//N-Glycan biosynthesis
Unigene0000580	1	1	0	1	7	4	7	6	0.00506654	-	-	-		-
Unigene0008909	207	250	203	201	67	70	172	107	0.00509498	Metabolism;Metabolism	Global and overview maps;Metabolism of other amino acids	K11140;K11140		ko01100//Metabolic pathways;ko00480//Glutathione metabolism
Unigene0018809	10	14	1	9	26	19	21	18	0.0051117	-	-	-		-
Unigene0013000	25	30	13	21	8	6	4	7	0.00522708	-	-	-		-
Unigene0005362	5	1	1	4	3	0	153	49	0.00528294	-	-	-		-
Unigene0018147	88	100	80	92	53	25	56	46	0.00534268	-	-	-		-
Unigene0004773	0	0	0	0	4	2	4	5	0.00535483	-	-	-		-
Unigene0013446	13	40	19	14	0	1	7	6	0.00541284	-	-	-		-
Unigene0019544	4	7	8	10	11	23	21	15	0.0054588	-	-	-		-
Unigene0003834	75	21	33	22	12	7	13	11	0.00545917	-	-	-		-
Unigene0019148	0	0	0	0	0	3	13	7	0.00561333	Genetic Information Processing	Folding, sorting and degradation	K04079		ko04141//Protein processing in endoplasmic reticulum
Unigene0014269	251	62	63	130	434	138	352	309	0.00566904	-	-	-		-
Unigene0013943	0	3	0	0	43	5	7	0	0.0056745	Organismal Systems;Organismal Systems;Environmental Information Processing;Cellular Processes;Environmental Information Processing	Aging;Aging;Signal transduction;Transport and catabolism;Signal transduction	K04564;K04564;K04564;K04564;K04564		ko04212//Longevity regulating pathway - worm;ko04213//Longevity regulating pathway - multiple species;ko04013//MAPK signaling pathway - fly;ko04146//Peroxisome;ko04068//FoxO signaling pathway
Unigene0005365	24	28	9	38	9	5	6	6	0.00574794	-	-	-		-
Unigene0020337	20	29	13	21	5	2	3	10	0.00575214	-	-	-		-
Unigene0000062	8	15	11	4	32	15	28	14	0.00578618	-	-	-		-
Unigene0005633	0	3	1	2	0	1	45	23	0.00582768	-	-	-		-
Unigene0020595	2	0	2	0	1	25	6	7	0.00582998	-	-	-		-
Unigene0004427	16	21	12	13	0	0	6	3	0.00586959	-	-	-		-
Unigene0020674	0	0	0	0	8	1	2	6	0.00593951	-	-	-		-
Unigene0006557	48	47	24	46	8	3	16	22	0.00598083	Metabolism;Metabolism	Global and overview maps;Amino acid metabolism	K00486;K00486		ko01100//Metabolic pathways;ko00380//Tryptophan metabolism
Unigene0016825	0	1	0	0	64	0	1	24	0.00602179	-	-	-		-
Unigene0003905	0	444	0	168	0	0	0	0	0.00602265	-	-	-		-
Unigene0008541	77	120	63	85	49	32	44	45	0.00603751	Cellular Processes;Cellular Processes	Cell growth and death;Cell growth and death	K20017;K20017		ko04214//Apoptosis - fly;ko04215//Apoptosis - multiple species
Unigene0015435	0	2	2	0	14	2	6	10	0.00614236	-	-	-		-
Unigene0008611	48	59	28	51	18	21	12	21	0.00620599	Metabolism;Organismal Systems;Metabolism;Metabolism;Metabolism;Metabolism	Global and overview maps;Aging;Xenobiotics biodegradation and metabolism;Metabolism of other amino acids;Xenobiotics biodegradation and metabolism;Xenobiotics biodegradation and metabolism	K00799;K00799;K00799;K00799;K00799;K00799		ko01100//Metabolic pathways;ko04212//Longevity regulating pathway - worm;ko00983//Drug metabolism - other enzymes;ko00480//Glutathione metabolism;ko00980//Metabolism of xenobiotics by cytochrome P450;ko00982//Drug metabolism - cytochrome P450
Unigene0006278	2	15	0	18	0	0	0	0	0.00626408	Genetic Information Processing	Translation	K02883		ko03010//Ribosome
Unigene0013128	355	643	282	413	170	57	317	160	0.00627979	Metabolism	Metabolism of cofactors and vitamins	K01307		ko00790//Folate biosynthesis
Unigene0019574	6	14	14	14	0	1	3	3	0.00628792	-	-	-		-
Unigene0016893	7	6	3	0	15	12	13	13	0.00629546	-	-	-		-
Unigene0012555	2	0	2	5	6	2	29	17	0.00637288	-	-	-		-
Unigene0019812	0	0	0	0	1	7	2	6	0.00642118	Genetic Information Processing	Translation	K02977		ko03010//Ribosome
Unigene0009865	63	120	72	85	37	34	51	42	0.00645825	-	-	-		-
Unigene0008106	1	0	0	0	1	10	2	7	0.00645942	Genetic Information Processing	Translation	K02921		ko03010//Ribosome
Unigene0007879	62	339	14	211	269	519	1122	590	0.00647025	-	-	-		-
Unigene0006832	0	0	0	0	3	3	4	4	0.00655116	-	-	-		-
Unigene0008592	39	28	68	85	13	15	32	10	0.00657335	-	-	-		-
Unigene0016651	208	159	150	109	86	82	73	80	0.00667476	-	-	-		-
Unigene0007887	29	37	34	36	7	8	17	17	0.00670066	-	-	-		-
Unigene0012913	2	6	8	6	5	37	12	19	0.00670793	-	-	-		-
Unigene0021186	113	101	104	68	67	31	43	41	0.00671474	-	-	-		-
Unigene0009556	9	14	3	12	19	44	10	24	0.00672276	-	-	-		-
Unigene0008614	61	49	42	81	20	13	21	37	0.00680583	-	-	-		-
Unigene0003908	0	423	0	133	0	0	0	0	0.00684389	-	-	-		-
Unigene0001554	3	10	9	6	22	18	7	27	0.00692176	-	-	-		-
Unigene0010921	2	1	4	1	3	9	8	19	0.00695037	-	-	-		-
Unigene0009854	404	215	149	65	615	864	202	626	0.00700043	Metabolism;Metabolism	Global and overview maps;Energy metabolism	K03880;K03880		ko01100//Metabolic pathways;ko00190//Oxidative phosphorylation
Unigene0010522	7	16	6	7	18	21	20	16	0.00708331	-	-	-		-
Unigene0000844	0	1	1	0	5	6	13	1	0.00708614	-	-	-		-
Unigene0019852	0	0	0	0	1	2	6	7	0.00713024	-	-	-		-
Unigene0019046	139	104	92	107	56	21	79	39	0.00719349	-	-	-		-
Unigene0019471	293	761	196	443	249	1110	2625	973	0.00720039	-	-	-		-
Unigene0016731	145	209	151	258	128	94	77	96	0.00725488	Genetic Information Processing;Genetic Information Processing	Replication and repair;Replication and repair	K10848;K10848		ko03420//Nucleotide excision repair;ko03460//Fanconi anemia pathway
Unigene0019806	0	0	0	0	0	16	2	4	0.00729085	Metabolism;Metabolism;Metabolism	Global and overview maps;Metabolism of other amino acids;Amino acid metabolism	K01581;K01581;K01581		ko01100//Metabolic pathways;ko00480//Glutathione metabolism;ko00330//Arginine and proline metabolism
Unigene0018257	0	0	0	0	1	5	6	3	0.0074704	Metabolism;Metabolism;Metabolism;Metabolism	Global and overview maps;Global and overview maps;Energy metabolism;Carbohydrate metabolism	K00235;K00235;K00235;K00235		ko01100//Metabolic pathways;ko01200//Carbon metabolism;ko00190//Oxidative phosphorylation;ko00020//Citrate cycle (TCA cycle)
Unigene0007696	47	84	53	53	24	16	36	28	0.00750761	-	-	-		-
Unigene0010835	358	292	193	293	149	83	223	119	0.00754814	-	-	-		-
Unigene0015276	0	0	0	0	2	2	13	1	0.00755832	-	-	-		-
Unigene0021093	0	0	0	0	6	5	3	1	0.00756217	-	-	-		-
Unigene0000575	106	96	82	127	42	54	60	55	0.00756747	-	-	-		-
Unigene0004207	10	49	0	43	2	4	2	3	0.0075717	Metabolism;Metabolism	Global and overview maps;Lipid metabolism	K14073;K14073		ko01100//Metabolic pathways;ko00561//Glycerolipid metabolism
Unigene0006495	3	116	0	92	0	0	0	0	0.00767312	Genetic Information Processing;Cellular Processes;Genetic Information Processing;Environmental Information Processing;Organismal Systems	Folding, sorting and degradation;Transport and catabolism;Transcription;Signal transduction;Aging	K03283;K03283;K03283;K03283;K03283		ko04141//Protein processing in endoplasmic reticulum;ko04144//Endocytosis;ko03040//Spliceosome;ko04010//MAPK signaling pathway;ko04213//Longevity regulating pathway - multiple species
Unigene0014516	0	5	4	0	20	10	10	6	0.00767803	-	-	-		-
Unigene0000972	2	1	1	2	3	14	4	10	0.00769244	-	-	-		-
Unigene0004976	2	149	0	115	0	0	0	0	0.00778346	-	-	-		-
Unigene0010405	51	75	56	88	34	30	38	24	0.00782063	-	-	-		-
Unigene0016803	0	0	0	0	2	0	12	8	0.00784285	Metabolism;Metabolism	Global and overview maps;Energy metabolism	K02133;K02133		ko01100//Metabolic pathways;ko00190//Oxidative phosphorylation
Unigene0005920	0	0	0	1	3	8	4	2	0.00787835	-	-	-		-
Unigene0008014	6	6	3	8	6	12	23	21	0.00815029	-	-	-		-
Unigene0012676	0	0	0	0	2	6	1	6	0.0081569	-	-	-		-
Unigene0010527	6	2	3	2	8	7	10	19	0.00818738	-	-	-		-
Unigene0007937	3	4	4	3	9	2	22	19	0.00830382	-	-	-		-
Unigene0011006	3	3	2	1	11	9	7	6	0.00849907	-	-	-		-
Unigene0003097	232	66	32	111	518	230	174	250	0.00851232	-	-	-		-
Unigene0011335	32	33	75	45	13	5	17	25	0.00857929	-	-	-		-
Unigene0008166	15	34	4	19	0	0	4	5	0.00862858	-	-	-		-
Unigene0007387	6	5	11	7	17	15	15	17	0.0087741	-	-	-		-
Unigene0017333	3	0	0	0	4	10	5	8	0.00877786	-	-	-		-
Unigene0006820	0	0	0	0	11	4	1	1	0.00878563	Metabolism;Metabolism;Metabolism;Metabolism;Metabolism;Metabolism	Global and overview maps;Global and overview maps;Global and overview maps;Carbohydrate metabolism;Carbohydrate metabolism;Carbohydrate metabolism	K01623;K01623;K01623;K01623;K01623;K01623		ko01100//Metabolic pathways;ko01200//Carbon metabolism;ko01230//Biosynthesis of amino acids;ko00010//Glycolysis / Gluconeogenesis;ko00051//Fructose and mannose metabolism;ko00030//Pentose phosphate pathway
Unigene0019489	240	323	817	345	174	173	206	214	0.00883506	-	-	-		-
Unigene0006945	0	0	0	0	135	134	0	0	0.00884684	Environmental Information Processing	Signaling molecules and interaction	K05438		ko04080//Neuroactive ligand-receptor interaction
Unigene0019301	1	0	0	2	1	4	9	15	0.00886644	Genetic Information Processing	Translation	K02901		ko03010//Ribosome
Unigene0005697	2	3	36	0	0	0	0	1	0.00888414	-	-	-		-
Unigene0010967	17	1	18	16	14	62	37	36	0.00899282	Genetic Information Processing	Translation	K03231		ko03013//RNA transport
Unigene0011020	13	17	4	13	2	1	2	3	0.00899415	-	-	-		-
Unigene0014927	84	66	45	78	43	31	15	20	0.00902933	Metabolism;Metabolism	Global and overview maps;Metabolism of cofactors and vitamins	K01904;K01904		ko01100//Metabolic pathways;ko00130//Ubiquinone and other terpenoid-quinone biosynthesis
Unigene0016781	19	16	12	27	6	1	7	5	0.00906804	-	-	-		-
Unigene0013090	0	2	0	0	35	2	0	5	0.00907682	-	-	-		-
Unigene0015925	16	19	11	13	0	6	2	0	0.00911723	-	-	-		-
Unigene0018058	0	0	0	0	3	1	10	2	0.00916023	-	-	-		-
Unigene0000348	1	0	0	0	1	7	5	4	0.00921167	-	-	-		-
Unigene0013974	0	0	0	0	26	0	8	0	0.00925256	-	-	-		-
Unigene0001482	0	0	0	0	0	21	0	9	0.00934714	-	-	-		-
Unigene0007159	0	0	0	0	8	4	1	2	0.00938744	-	-	-		-
Unigene0004206	1	0	258	76	0	0	0	0	0.0094206	-	-	-		-
Unigene0017575	0	0	0	1	2	5	6	3	0.00949966	-	-	-		-
Unigene0020764	0	1	0	0	4	2	6	4	0.00957222	-	-	-		-
Unigene0014177	6	13	6	5	29	13	36	5	0.00958609	Metabolism	Metabolism of terpenoids and polyketides	K14937		ko00981//Insect hormone biosynthesis
Unigene0010346	43	25	20	14	3	8	12	3	0.0096795	Environmental Information Processing	Membrane transport	K05673		ko02010//ABC transporters
Unigene0018317	10	5	6	12	25	12	12	26	0.00974459	-	-	-		-
Unigene0019992	0	0	0	0	2	4	3	4	0.00978627	-	-	-		-
Unigene0009644	79	122	92	58	40	32	59	33	0.0098665	-	-	-		-
Unigene0004478	0	0	0	0	0	2	10	8	0.0101484	Organismal Systems;Genetic Information Processing	Aging;Folding, sorting and degradation	K04043;K04043		ko04212//Longevity regulating pathway - worm;ko03018//RNA degradation
Unigene0020780	42	8	4	17	36	19	65	68	0.0101666	-	-	-		-
Unigene0018613	0	0	0	0	0	0	29	5	0.0101853	-	-	-		-
Unigene0007090	9	6	7	10	9	17	25	19	0.0101861	-	-	-		-
Unigene0006432	3	84	0	54	0	0	0	0	0.0101986	-	-	-		-
Unigene0011786	0	0	0	0	2	1	14	1	0.010213	-	-	-		-
Unigene0000458	108	98	82	100	72	23	54	33	0.0102401	-	-	-		-
Unigene0006241	0	0	0	0	9	3	0	7	0.010277	Organismal Systems;Organismal Systems;Environmental Information Processing;Cellular Processes;Environmental Information Processing	Aging;Aging;Signal transduction;Transport and catabolism;Signal transduction	K04564;K04564;K04564;K04564;K04564		ko04212//Longevity regulating pathway - worm;ko04213//Longevity regulating pathway - multiple species;ko04013//MAPK signaling pathway - fly;ko04146//Peroxisome;ko04068//FoxO signaling pathway
Unigene0020030	0	0	0	0	4	3	6	1	0.0104398	Metabolism;Metabolism;Metabolism	Global and overview maps;Global and overview maps;Carbohydrate metabolism	K01006;K01006;K01006		ko01100//Metabolic pathways;ko01200//Carbon metabolism;ko00620//Pyruvate metabolism
Unigene0005610	1	20	0	12	0	0	0	0	0.0105153	Genetic Information Processing	Translation	K02937		ko03010//Ribosome
Unigene0007955	31	42	26	41	8	16	15	15	0.0105204	-	-	-		-
Unigene0004323	0	2	5	8	9	15	27	7	0.0106083	-	-	-		-
Unigene0020300	0	0	0	0	2	5	2	4	0.0106762	-	-	-		-
Unigene0007009	1	0	0	0	0	15	1	8	0.0107069	-	-	-		-
Unigene0019543	4	1	3	3	11	12	4	11	0.0107377	-	-	-		-
Unigene0004731	1	1	0	4	4	5	12	10	0.0107391	-	-	-		-
Unigene0013986	19	30	23	43	3	12	7	12	0.0107666	-	-	-		-
Unigene0015098	3	9	15	4	20	17	19	18	0.0108766	-	-	-		-
Unigene0020001	0	0	0	0	0	5	8	5	0.0108938	Metabolism;Metabolism;Metabolism;Metabolism;Metabolism;Metabolism	Global and overview maps;Global and overview maps;Carbohydrate metabolism;Carbohydrate metabolism;Carbohydrate metabolism;Carbohydrate metabolism	K01895;K01895;K01895;K01895;K01895;K01895		ko01100//Metabolic pathways;ko01200//Carbon metabolism;ko00010//Glycolysis / Gluconeogenesis;ko00620//Pyruvate metabolism;ko00630//Glyoxylate and dicarboxylate metabolism;ko00640//Propanoate metabolism
Unigene0019732	0	0	0	0	9	1	2	3	0.0109713	-	-	-		-
Unigene0008338	70	54	54	67	31	19	27	39	0.0109828	Metabolism;Metabolism	Global and overview maps;Metabolism of cofactors and vitamins	K01904;K01904		ko01100//Metabolic pathways;ko00130//Ubiquinone and other terpenoid-quinone biosynthesis
Unigene0016269	1117	435	347	622	390	175	360	252	0.0110003	-	-	-		-
Unigene0014576	36	22	6	15	18	20	109	54	0.0110423	-	-	-		-
Unigene0016293	0	0	0	0	9	1	3	2	0.0110554	Genetic Information Processing	Folding, sorting and degradation	K04079		ko04141//Protein processing in endoplasmic reticulum
Unigene0020880	1	2	0	0	10	6	4	3	0.0110796	-	-	-		-
Unigene0010331	607	347	260	419	292	1729	725	903	0.0111738	-	-	-		-
Unigene0000951	0	0	0	0	0	9	6	3	0.0112726	Genetic Information Processing	Translation	K02877		ko03010//Ribosome
Unigene0020696	2	81	0	71	0	0	0	0	0.0113339	Metabolism;Metabolism;Metabolism;Metabolism;Genetic Information Processing	Global and overview maps;Global and overview maps;Global and overview maps;Carbohydrate metabolism;Folding, sorting and degradation	K01689;K01689;K01689;K01689;K01689		ko01100//Metabolic pathways;ko01200//Carbon metabolism;ko01230//Biosynthesis of amino acids;ko00010//Glycolysis / Gluconeogenesis;ko03018//RNA degradation
Unigene0019805	376	601	181	353	237	158	173	189	0.0113715	-	-	-		-
Unigene0006642	0	0	0	0	4	2	2	5	0.0114387	-	-	-		-
Unigene0006754	0	0	0	0	8	7	0	3	0.0115111	-	-	-		-
Unigene0006512	2	0	0	1	0	146	157	0	0.0115256	-	-	-		-
Unigene0018168	10	3	1	7	107	2	0	34	0.0116089	-	-	-		-
Unigene0002898	1	0	0	0	30	1	1	0	0.0117033	Genetic Information Processing	Translation	K02985		ko03010//Ribosome
Unigene0008086	0	0	0	0	2	4	7	1	0.0117173	-	-	-		-
Unigene0017670	0	0	0	2	2	4	12	5	0.0118238	Genetic Information Processing	Translation	K02908		ko03010//Ribosome
Unigene0013703	46	62	67	56	31	24	21	33	0.0120111	-	-	-		-
Unigene0007976	0	0	1	0	1	4	4	7	0.012022	-	-	-		-
Unigene0008071	1	3	1	2	5	6	13	5	0.0120724	-	-	-		-
Unigene0009380	55	57	50	57	14	20	36	28	0.0120862	-	-	-		-
Unigene0011108	1	0	2	0	12	5	4	3	0.0123036	-	-	-		-
Unigene0006166	0	39	0	8	0	0	0	0	0.0123196	-	-	-		-
Unigene0021116	3	50	0	48	0	0	0	0	0.0123885	Cellular Processes;Environmental Information Processing;Organismal Systems	Transport and catabolism;Signal transduction;Sensory system	K05692;K05692;K05692		ko04145//Phagosome;ko04391//Hippo signaling pathway -fly;ko04745//Phototransduction - fly
Unigene0000469	74	92	59	69	36	19	53	33	0.0123967	-	-	-		-
Unigene0000726	129	158	58	120	59	50	57	62	0.0123981	-	-	-		-
Unigene0006233	49	58	70	54	31	27	22	30	0.0125347	-	-	-		-
Unigene0007812	1	6	7	1	10	14	21	6	0.0126756	-	-	-		-
Unigene0011616	153	73	131	129	86	36	59	48	0.0127061	Metabolism;Cellular Processes;Metabolism;Metabolism;Metabolism;Metabolism;Metabolism	Global and overview maps;Transport and catabolism;Carbohydrate metabolism;Lipid metabolism;Glycan biosynthesis and metabolism;Glycan biosynthesis and metabolism;Glycan biosynthesis and metabolism	K12309;K12309;K12309;K12309;K12309;K12309;K12309		ko01100//Metabolic pathways;ko04142//Lysosome;ko00052//Galactose metabolism;ko00600//Sphingolipid metabolism;ko00531//Glycosaminoglycan degradation;ko00511//Other glycan degradation;ko00604//Glycosphingolipid biosynthesis - ganglio series
Unigene0005338	1	19	0	11	0	0	0	0	0.0127071	-	-	-		-
Unigene0005336	0	1	0	0	2	11	1	3	0.0127661	-	-	-		-
Unigene0002785	0	0	0	2	0	13	5	11	0.0127883	-	-	-		-
Unigene0019147	0	0	0	0	0	24	0	4	0.0128455	-	-	-		-
Unigene0013502	42	104	27	47	35	13	945	300	0.0128831	-	-	-		-
Unigene0004765	56	68	105	71	20	43	34	32	0.0129983	-	-	-		-
Unigene0012212	151	172	194	146	30	16	132	69	0.0130553	-	-	-		-
Unigene0016802	0	0	0	0	0	2	12	5	0.0131063	Metabolism;Metabolism	Global and overview maps;Energy metabolism	K02133;K02133		ko01100//Metabolic pathways;ko00190//Oxidative phosphorylation
Unigene0020056	0	0	0	0	1	7	1	5	0.0131599	-	-	-		-
Unigene0018837	30	59	39	44	20	20	21	11	0.0132459	-	-	-		-
Unigene0014832	4	5	7	10	0	1	1	0	0.0132946	-	-	-		-
Unigene0017781	15	32	10	35	8	4	5	9	0.0133126	-	-	-		-
Unigene0016627	0	0	0	0	5	0	3	10	0.0134477	-	-	-		-
Unigene0016917	93	96	39	126	36	38	41	43	0.0136142	-	-	-		-
Unigene0008947	0	1	1	2	5	5	7	5	0.0136291	-	-	-		-
Unigene0000979	86	91	81	95	52	45	24	52	0.0136767	-	-	-		-
Unigene0013072	3	2	0	4	4	10	14	7	0.01372	-	-	-		-
Unigene0002913	0	0	0	0	2	4	3	3	0.0137278	-	-	-		-
Unigene0008016	0	24	0	18	0	0	0	0	0.0138613	-	-	-		-
Unigene0010970	0	24	0	18	0	0	0	0	0.0138613	Genetic Information Processing	Translation	K03231		ko03013//RNA transport
Unigene0019376	0	24	0	18	0	0	0	0	0.0138613	Genetic Information Processing	Translation	K02901		ko03010//Ribosome
Unigene0017181	121	87	165	108	59	39	79	62	0.0139377	-	-	-		-
Unigene0014370	1	0	0	0	6	7	6	0	0.0139501	-	-	-		-
Unigene0021170	60	13	35	52	13	13	0	10	0.0139581	-	-	-		-
Unigene0013188	0	0	0	0	0	10	3	4	0.0140234	-	-	-		-
Unigene0012540	0	1	1	0	5	4	6	3	0.0141382	-	-	-		-
Unigene0011864	72	90	108	87	57	18	55	38	0.0142034	-	-	-		-
Unigene0020938	41	51	49	40	9	5	34	2	0.0142264	Genetic Information Processing	Folding, sorting and degradation	K09485		ko04141//Protein processing in endoplasmic reticulum
Unigene0001671	0	27	0	15	0	0	0	0	0.0143009	Genetic Information Processing	Translation	K02865		ko03010//Ribosome
Unigene0019565	26	9	10	8	0	2	2	5	0.0143586	-	-	-		-
Unigene0011169	48	47	39	41	23	16	24	20	0.0143795	Metabolism;Metabolism	Global and overview maps;Nucleotide metabolism	K01493;K01493		ko01100//Metabolic pathways;ko00240//Pyrimidine metabolism
Unigene0017981	118	139	231	143	83	63	90	91	0.014409	-	-	-		-
Unigene0005428	0	0	0	0	1	9	3	1	0.014447	-	-	-		-
Unigene0007725	0	0	0	0	8	6	3	0	0.014481	Cellular Processes;Cellular Processes	Transport and catabolism;Transport and catabolism	K01363;K01363		ko04142//Lysosome;ko04140//Autophagy - animal
Unigene0006141	0	14	0	27	0	0	0	0	0.0145709	Genetic Information Processing	Translation	K02893		ko03010//Ribosome
Unigene0018650	31	148	3	65	23	8	6	13	0.0146084	-	-	-		-
Unigene0015222	0	0	0	0	8	0	2	8	0.0146397	-	-	-		-
Unigene0018392	0	0	5	0	5	7	15	9	0.0147011	-	-	-		-
Unigene0010757	3	5	2	3	6	7	9	16	0.0147241	-	-	-		-
Unigene0000910	0	0	4	0	4	5	9	13	0.0147822	-	-	-		-
Unigene0008210	4	0	0	1	15	0	17	11	0.0148394	-	-	-		-
Unigene0015734	5	2	1	1	7	7	7	11	0.0148766	-	-	-		-
Unigene0021129	2	0	0	0	2	9	2	9	0.0149044	-	-	-		-
Unigene0005897	0	0	1	0	5	0	11	4	0.0149159	-	-	-		-
Unigene0003331	3	58	0	24	0	0	0	0	0.0150127	-	-	-		-
Unigene0020805	0	0	0	0	5	1	2	5	0.0150689	-	-	-		-
Unigene0015841	6	2	0	2	10	5	11	11	0.0153246	-	-	-		-
Unigene0002194	29	42	37	30	10	14	12	20	0.0154352	-	-	-		-
Unigene0005439	6	10	37	13	0	5	2	4	0.0155024	-	-	-		-
Unigene0007898	52	68	42	43	22	26	29	19	0.0155556	-	-	-		-
Unigene0012105	0	0	0	0	0	11	2	4	0.0155761	Genetic Information Processing	Translation	K02976		ko03010//Ribosome
Unigene0011917	9	0	28	0	0	0	0	0	0.015658	-	-	-		-
Unigene0009468	14	21	27	26	11	4	9	5	0.0156847	-	-	-		-
Unigene0001569	10	13	5	17	1	2	3	3	0.0157167	-	-	-		-
Unigene0016618	0	0	0	0	0	1	69	15	0.01585	-	-	-		-
Unigene0004585	2	2	4	0	0	1	59	11	0.0160243	-	-	-		-
Unigene0019921	0	0	0	0	0	86	77	0	0.0161572	-	-	-		-
Unigene0011989	29	36	31	25	16	11	10	13	0.0162392	-	-	-		-
