# Supplementary material for: The Multifaceted Effects of Short-Term Acute Hypoxia Stress: Insights into the Tolerance Mechanism of Propsilocerus akamusi (Diptera: Chironomidae)
Source: Insects. 2023 Oct 3;14(10):800. doi: 10.3390/insects14100800 (PMC10607839; doi:10.3390/insects14100800)
Supplement: Supplementary file 1 [file insects-14-00800-s001.zip › Supplementary files/S2.xlsx]

## Sheet: Sheet1
ID	H3-1	H3-2	H3-3	H3-4	O2-1	O2-2	O2-3	O2-4	Pvalue	vip	MS2_name	MS1_name	KEGG_B_class	KEGG_A_class
NEG_M289T498	2.83836e+08	2.68919e+08	3.12429e+08	3.03752e+08	1.09894e+07	1.19787e+07	9.43651e+06	9.3047e+06	1.19305e-07	10.2141	--	Epicatechin	C09727	ko01110//Biosynthesis of secondary metabolites		Global and overview maps	Metabolism
NEG_M165T103	2.93079e+08	2.58995e+08	3.39675e+08	3.62871e+08	5.79e+07	5.97083e+07	9.27392e+07	5.4291e+07	6.05875e-05	9.43944	Terephthalate	--	C06337	ko01100//Metabolic pathways;ko01120//Microbial metabolism in diverse environments;ko01220//Degradation of aromatic compounds		Global and overview maps	Metabolism
NEG_M175T78	2.56622e+08	2.23467e+08	2.1878e+08	1.63058e+08	6.56906e+07	1.11597e+08	3.84961e+06	8.51843e+06	0.00195218	7.55569	Parapyruvate	--	C06033	ko01120//Microbial metabolism in diverse environments;ko00660//C5-Branched dibasic acid metabolism		Carbohydrate metabolism;Global and overview maps	Metabolism
NEG_M157T88_2	3.23508e+08	2.12614e+08	2.15635e+08	2.03748e+08	6.97459e+07	1.15119e+08	1.70831e+08	1.02276e+08	0.0124626	6.14709	--	D-Glucurono-6,3-lactone	C02670	ko01100//Metabolic pathways;ko00053//Ascorbate and aldarate metabolism		Carbohydrate metabolism;Global and overview maps	Metabolism
NEG_M128T83	1.01708e+08	6.47383e+07	8.59547e+07	9.24498e+07	1.27429e+08	1.29411e+08	1.70128e+08	1.17811e+08	0.0117879	3.92564	--	Pyroglutamic acid	C01879	ko01100//Metabolic pathways;ko00480//Glutathione metabolism		Global and overview maps;Metabolism of other amino acids	Metabolism
NEG_M140T81	2.89494e+08	2.55535e+08	2.48364e+08	2.4955e+08	2.13929e+08	2.22983e+08	2.33562e+08	1.99444e+08	0.0117459	3.61603	O-Phosphoethanolamine	--	C00346	ko01100//Metabolic pathways;ko00564//Glycerophospholipid metabolism;ko04071//Sphingolipid signaling pathway;ko00600//Sphingolipid metabolism		Global and overview maps;Lipid metabolism;Signal transduction	Environmental Information Processing;Metabolism
NEG_M195T83	1.35194e+08	1.15707e+08	1.18198e+08	1.38224e+08	1.50238e+08	1.44363e+08	2.2614e+08	1.78047e+08	0.0496746	3.584	--	Galactonic acid	C00880	ko01100//Metabolic pathways;ko01120//Microbial metabolism in diverse environments;ko00052//Galactose metabolism		Carbohydrate metabolism;Global and overview maps	Metabolism
NEG_M159T134	1.17966e+07	6.26357e+06	6.52766e+06	6.28081e+06	2.37075e+07	5.89545e+07	5.95693e+07	2.81704e+07	0.0117196	3.24472	Oxoadipic acid	--	C00322	ko01100//Metabolic pathways;ko01120//Microbial metabolism in diverse environments;ko01130//Biosynthesis of antibiotics;ko01230//Biosynthesis of amino acids;ko00380//Tryptophan metabolism;ko01210//2-Oxocarboxylic acid metabolism;ko00310//Lysine degradation;ko00300//Lysine biosynthesis		Amino acid metabolism;Global and overview maps	Metabolism
NEG_M172T79	5.2531e+07	5.4917e+07	5.9216e+07	5.12657e+07	3.02454e+07	3.49629e+07	3.02747e+07	1.79677e+07	0.000646981	3.02491	--	2-Aminobenzenesulfonate	C06333	ko01120//Microbial metabolism in diverse environments	Microbial metabolism in diverse environments	Global and overview maps	Metabolism
NEG_M135T357	8.39018e+06	5.77146e+06	7.74856e+06	1.22083e+07	5.27879e+07	2.7862e+07	1.46412e+07	6.96856e+07	0.0388374	2.98749	Phenylacetic acid	--	C07086	ko01100//Metabolic pathways;ko01120//Microbial metabolism in diverse environments;ko00360//Phenylalanine metabolism		Amino acid metabolism;Global and overview maps	Metabolism
NEG_M182T90	2.05678e+07	3.76209e+07	2.26729e+07	2.22645e+07	1.33544e+06	1.73273e+06	242682	1.20343e+06	0.000821224	2.90896	Mannitol	--	C00392	ko02010//ABC transporters;ko00051//Fructose and mannose metabolism		Carbohydrate metabolism;Membrane transport	Environmental Information Processing;Metabolism
NEG_M119T91	1.41018e+08	1.51372e+08	1.31044e+08	1.41922e+08	9.3227e+07	1.14101e+08	1.36224e+08	1.10134e+08	0.0289285	2.78653	3-Methylthiopropionic acid	--	C08276	ko01100//Metabolic pathways;ko00270//Cysteine and methionine metabolism;ko00920//Sulfur metabolism		Amino acid metabolism;Energy metabolism;Global and overview maps	Metabolism
NEG_M331T836	1.96196e+07	2.13132e+07	1.21842e+07	1.19355e+07	3.95956e+07	3.73014e+07	3.19876e+07	4.53232e+07	0.000936216	2.77073	--	Estrone sulfate	C02538	ko04976//Bile secretion;ko00140//Steroid hormone biosynthesis		Digestive system;Lipid metabolism	Metabolism;Organismal Systems
NEG_M191T787	6.03556e+07	5.79866e+07	6.09219e+07	5.8201e+07	8.2456e+07	7.78848e+07	7.36698e+07	9.3181e+07	0.00189717	2.73615	5-Hydroxyindoleacetic acid	--	C05635	ko01100//Metabolic pathways;ko00380//Tryptophan metabolism;ko04726//Serotonergic synapse		Amino acid metabolism;Global and overview maps;Nervous system	Metabolism;Organismal Systems
NEG_M145T107	4.09727e+07	4.97618e+07	3.96037e+07	5.16187e+07	1.20132e+07	1.67882e+07	3.47989e+07	2.53109e+07	0.00738129	2.68606	L-Fucose	--	C01019	ko01100//Metabolic pathways;ko01120//Microbial metabolism in diverse environments;ko00520//Amino sugar and nucleotide sugar metabolism;ko00051//Fructose and mannose metabolism		Carbohydrate metabolism;Global and overview maps	Metabolism
NEG_M112T95	3.79055e+07	2.64961e+07	2.34467e+07	1.68246e+07	5.42003e+06	1.20569e+07	1.26007e+06	2.82192e+06	0.00600436	2.58579	--	2-Furoate	C01546	ko01120//Microbial metabolism in diverse environments		Global and overview maps	Metabolism
NEG_M258T80	1.37622e+07	1.1588e+07	1.14335e+07	1.26176e+07	2.07983e+07	2.72431e+07	5.06614e+07	3.57799e+07	0.0167531	2.51671	--	Glucosamine 6-phosphate	C00352	ko01100//Metabolic pathways;ko01130//Biosynthesis of antibiotics;ko00520//Amino sugar and nucleotide sugar metabolism;ko00250//Alanine, aspartate and glutamate metabolism;ko04931//Insulin resistance		Amino acid metabolism;Carbohydrate metabolism;Endocrine and metabolic diseases;Global and overview maps	Human Diseases;Metabolism
NEG_M347T76	1.42359e+07	1.96499e+07	1.98534e+07	1.08958e+07	880518	2.38045e+06	70835.7	224453	0.000496741	2.32857	--	IMP	C00130	ko01100//Metabolic pathways;ko01110//Biosynthesis of secondary metabolites;ko01130//Biosynthesis of antibiotics;ko00230//Purine metabolism;ko04742//Taste transduction		Global and overview maps;Nucleotide metabolism;Sensory system	Metabolism;Organismal Systems
NEG_M194T382	1.42111e+07	1.25842e+07	1.76778e+07	1.44618e+07	136138	45043.8	67945.1	29818.5	9.18926e-06	2.32397	--	trans-Ferulic acid	C01494	ko01100//Metabolic pathways;ko01110//Biosynthesis of secondary metabolites		Global and overview maps	Metabolism
NEG_M146T89	4.82566e+06	2.94565e+06	3.15848e+06	1.44168e+06	2.04028e+07	1.51534e+07	1.88193e+07	1.59064e+07	5.03499e-05	2.29171	--	L-Glutamine	C00064	ko01100//Metabolic pathways;ko01120//Microbial metabolism in diverse environments;ko01230//Biosynthesis of amino acids;ko02010//ABC transporters;ko00230//Purine metabolism;ko00240//Pyrimidine metabolism;ko05230//Central carbon metabolism in cancer;ko04974//Protein digestion and absorption;ko00630//Glyoxylate and dicarboxylate metabolism;ko00970//Aminoacyl-tRNA biosynthesis;ko00250//Alanine, aspar…		Amino acid metabolism;Cancers;Carbohydrate metabolism;Digestive system;Energy metabolism;Excretory system;Global and overview maps;Membrane transport;Metabolism of other amino acids;Nervous system;Nucleotide metabolism;Translation	Environmental Information Processing;Genetic Information Processing;Human Diseases;Metabolism;Organismal Systems
NEG_M115T79	1.64933e+07	1.29766e+07	1.46183e+07	1.20479e+07	2.49912e+07	2.4666e+07	3.30848e+07	2.97732e+07	0.000761798	2.20411	--	Fumaric acid	C00122	ko01100//Metabolic pathways;ko01110//Biosynthesis of secondary metabolites;ko01120//Microbial metabolism in diverse environments;ko01130//Biosynthesis of antibiotics;ko01200//Carbon metabolism;ko00350//Tyrosine metabolism;ko01220//Degradation of aromatic compounds;ko00360//Phenylalanine metabolism;ko05230//Central carbon metabolism in cancer;ko00250//Alanine, aspartate and glutamate metabolism;ko…		Amino acid metabolism;Cancers;Carbohydrate metabolism;Endocrine system;Energy metabolism;Global and overview maps;Metabolism of cofactors and vitamins	Human Diseases;Metabolism;Organismal Systems
NEG_M145T77	2.25225e+07	1.78548e+07	2.402e+07	1.7711e+07	7.69417e+06	1.2518e+07	4.26799e+06	5.73305e+06	0.00171084	2.1176	Oxoglutaric acid	--	C00026	ko01100//Metabolic pathways;ko01110//Biosynthesis of secondary metabolites;ko01120//Microbial metabolism in diverse environments;ko01130//Biosynthesis of antibiotics;ko01230//Biosynthesis of amino acids;ko04976//Bile secretion;ko01200//Carbon metabolism;ko01210//2-Oxocarboxylic acid metabolism;ko05230//Central carbon metabolism in cancer;ko00630//Glyoxylate and dicarboxylate metabolism;ko00250//A…		Amino acid metabolism;Cancers;Carbohydrate metabolism;Digestive system;Endocrine system;Excretory system;Global and overview maps;Metabolism of other amino acids;Nervous system;Signal transduction	Environmental Information Processing;Human Diseases;Metabolism;Organismal Systems
NEG_M188T498	1.06778e+07	8.14311e+06	1.38851e+07	1.08435e+07	242137	331964	347292	213347	0.000103832	1.96045	Kynurenic acid	--	C01717	ko01100//Metabolic pathways;ko00380//Tryptophan metabolism		Amino acid metabolism;Global and overview maps	Metabolism
NEG_M317T77	1.53102e+07	1.44249e+07	1.61624e+07	1.22099e+07	7.35246e+06	8.2172e+06	193912	1.78379e+06	0.00341899	1.83792	--	Myricetin	C10107	ko01110//Biosynthesis of secondary metabolites		Global and overview maps	Metabolism
NEG_M121T382_1	9.4924e+06	8.92841e+06	1.0896e+07	9.72715e+06	1.2284e+06	1.07973e+06	901284	1.55349e+06	1.12774e-06	1.7809	--	4-Hydroxybenzaldehyde	C00633	ko01100//Metabolic pathways;ko01120//Microbial metabolism in diverse environments		Global and overview maps	Metabolism
NEG_M156T87	3.07863e+07	2.82298e+07	2.52827e+07	2.26619e+07	2.01497e+07	2.27732e+07	1.11729e+07	9.70096e+06	0.0264852	1.755	--	3-Indoleacetonitrile	C02938	ko00380//Tryptophan metabolism		Amino acid metabolism	Metabolism
NEG_M176T77	1.74386e+07	1.3302e+07	1.31635e+07	1.35052e+07	5.73989e+06	1.15818e+07	95304.1	286387	0.0142878	1.73634	--	Ascorbate	C00072	ko01100//Metabolic pathways;ko01110//Biosynthesis of secondary metabolites;ko01120//Microbial metabolism in diverse environments;ko04977//Vitamin digestion and absorption;ko00480//Glutathione metabolism;ko00053//Ascorbate and aldarate metabolism;ko04066//HIF-1 signaling pathway		Carbohydrate metabolism;Digestive system;Global and overview maps;Metabolism of other amino acids;Signal transduction	Environmental Information Processing;Metabolism;Organismal Systems
NEG_M144T113	7.59685e+06	4.88067e+06	5.24678e+06	7.657e+06	1.36718e+07	1.23038e+07	1.45242e+07	1.85586e+07	0.0015456	1.6948	--	4-Acetamidobutanoic acid	C02946	ko01100//Metabolic pathways;ko00330//Arginine and proline metabolism		Amino acid metabolism;Global and overview maps	Metabolism
NEG_M163T90	7.90885e+06	9.74329e+06	9.85425e+06	7.98048e+06	2.48288e+06	2.29988e+06	902551	1.48971e+06	3.54475e-05	1.60649	--	Galactitol	C01697	ko01100//Metabolic pathways;ko00052//Galactose metabolism		Carbohydrate metabolism;Global and overview maps	Metabolism
NEG_M135T499	1.08847e+07	9.52102e+06	1.21648e+07	1.02937e+07	3.78886e+06	3.28207e+06	2.91153e+06	4.75644e+06	5.04656e-05	1.6007	--	o-Toluate	C07215	ko01100//Metabolic pathways;ko01120//Microbial metabolism in diverse environments;ko01220//Degradation of aromatic compounds		Global and overview maps	Metabolism
NEG_M169T77	3.72008e+06	2.87415e+06	3.62944e+06	3.48756e+06	1.03315e+07	8.23715e+06	1.00082e+07	1.48958e+07	0.0020231	1.57916	--	Dihydroxyacetone phosphate	C00111	ko01100//Metabolic pathways;ko01110//Biosynthesis of secondary metabolites;ko01120//Microbial metabolism in diverse environments;ko01130//Biosynthesis of antibiotics;ko01230//Biosynthesis of amino acids;ko01200//Carbon metabolism;ko00052//Galactose metabolism;ko00760//Nicotinate and nicotinamide metabolism;ko00051//Fructose and mannose metabolism;ko00010//Glycolysis / Gluconeogenesis;ko00640//Pro…		Carbohydrate metabolism;Global and overview maps;Lipid metabolism;Metabolism of cofactors and vitamins	Metabolism
NEG_M595T95_4	1.33505e+07	5.71289e+06	5.77802e+06	1.07647e+07	870616	2.99957e+06	472679	65291.8	0.00810415	1.55057	--	Cytidine monophosphate N-acetylneuraminic acid	C00128	ko01100//Metabolic pathways;ko00520//Amino sugar and nucleotide sugar metabolism		Carbohydrate metabolism;Global and overview maps	Metabolism
NEG_M160T90	1.73791e+07	1.66872e+07	1.69023e+07	2.21796e+07	9.15857e+06	8.81248e+06	1.47983e+07	9.48576e+06	0.00706513	1.54462	--	Aminoadipic acid	C00956	ko01100//Metabolic pathways;ko01110//Biosynthesis of secondary metabolites;ko01130//Biosynthesis of antibiotics;ko01230//Biosynthesis of amino acids;ko01210//2-Oxocarboxylic acid metabolism;ko00310//Lysine degradation;ko00300//Lysine biosynthesis		Amino acid metabolism;Global and overview maps	Metabolism
NEG_M148T126	2.25606e+07	2.86009e+07	1.98486e+07	2.30018e+07	1.37601e+07	1.27621e+07	2.19494e+07	1.13857e+07	0.0295195	1.52307	--	L-Methionine	C00073	ko01100//Metabolic pathways;ko01110//Biosynthesis of secondary metabolites;ko01230//Biosynthesis of amino acids;ko01210//2-Oxocarboxylic acid metabolism;ko00270//Cysteine and methionine metabolism;ko05230//Central carbon metabolism in cancer;ko04974//Protein digestion and absorption;ko00970//Aminoacyl-tRNA biosynthesis;ko04978//Mineral absorption		Amino acid metabolism;Cancers;Digestive system;Global and overview maps;Translation	Genetic Information Processing;Human Diseases;Metabolism;Organismal Systems
NEG_M103T84	2.95557e+07	2.96554e+07	2.87877e+07	2.74115e+07	1.99358e+07	2.31073e+07	2.24748e+07	2.47003e+07	0.00133795	1.47399	--	gamma-Aminobutyric acid	C00334	ko01100//Metabolic pathways;ko01120//Microbial metabolism in diverse environments;ko00330//Arginine and proline metabolism;ko04080//Neuroactive ligand-receptor interaction;ko00250//Alanine, aspartate and glutamate metabolism;ko00760//Nicotinate and nicotinamide metabolism;ko04742//Taste transduction;ko00410//beta-Alanine metabolism;ko00650//Butanoate metabolism;ko04024//cAMP signaling pathway;ko0…		Amino acid metabolism;Carbohydrate metabolism;Endocrine system;Global and overview maps;Metabolism of cofactors and vitamins;Metabolism of other amino acids;Nervous system;Sensory system;Signal transduction;Signaling molecules and interaction;Substance dependence	Environmental Information Processing;Human Diseases;Metabolism;Organismal Systems
NEG_M147T81	2.40664e+07	1.63991e+07	1.60631e+07	1.95228e+07	2.58601e+07	2.6464e+07	3.22929e+07	2.18646e+07	0.03656	1.46229	--	L-Glutamic acid	C00025	ko01100//Metabolic pathways;ko01110//Biosynthesis of secondary metabolites;ko01120//Microbial metabolism in diverse environments;ko01130//Biosynthesis of antibiotics;ko01230//Biosynthesis of amino acids;ko02010//ABC transporters;ko01200//Carbon metabolism;ko00330//Arginine and proline metabolism;ko01210//2-Oxocarboxylic acid metabolism;ko05230//Central carbon metabolism in cancer;ko04080//Neuroac…		Amino acid metabolism;Biosynthesis of other secondary metabolites;Cancers;Carbohydrate metabolism;Cellular community - eukaryotes;Digestive system;Energy metabolism;Environmental adaptation;Excretory system;Global and overview maps;Membrane transport;Metabolism of cofactors and vitamins;Metabolism of other amino acids;Nervous system;Neurodegenerative diseases;Sensory system;Signal transduction;Si…	Cellular Processes;Environmental Information Processing;Genetic Information Processing;Human Diseases;Metabolism;Organismal Systems
NEG_M244T93	5.02866e+06	6.31011e+06	5.89964e+06	7.02923e+06	166570	99881.1	275697	237632	8.26295e-06	1.46075	--	Biotin	C00120	ko01100//Metabolic pathways;ko02010//ABC transporters;ko04977//Vitamin digestion and absorption;ko00780//Biotin metabolism		Digestive system;Global and overview maps;Membrane transport;Metabolism of cofactors and vitamins	Environmental Information Processing;Metabolism;Organismal Systems
NEG_M155T103	1.19933e+06	1.181e+06	1.0048e+06	1.41116e+06	4.67379e+06	8.16542e+06	1.07466e+07	5.05823e+06	0.00589374	1.37852	--	N-Acetylornithine	C00437	ko01100//Metabolic pathways;ko01110//Biosynthesis of secondary metabolites;ko01130//Biosynthesis of antibiotics;ko01230//Biosynthesis of amino acids;ko01210//2-Oxocarboxylic acid metabolism;ko00220//Arginine biosynthesis		Amino acid metabolism;Global and overview maps	Metabolism
NEG_M217T90_3	2.37002e+06	1.4906e+06	1.06805e+06	2.18497e+06	5.57211e+06	6.30837e+06	1.2962e+07	6.14693e+06	0.0150536	1.34656	--	gamma-Glutamylalanine	C03740	ko01100//Metabolic pathways;ko00480//Glutathione metabolism		Global and overview maps;Metabolism of other amino acids	Metabolism
NEG_M173T78	1.43956e+07	1.48811e+07	1.65462e+07	1.1841e+07	6.87824e+06	1.02263e+07	1.15426e+07	5.76694e+06	0.0133121	1.34501	--	trans-Aconitate	C02341	ko00660//C5-Branched dibasic acid metabolism		Carbohydrate metabolism	Metabolism
NEG_M290T92	2.31809e+06	3.08836e+06	1.4839e+06	5.2762e+06	6.91535e+06	7.12497e+06	1.36951e+07	6.56429e+06	0.0265965	1.27175	--	N-Acetylneuraminic acid	C00270	ko01100//Metabolic pathways;ko00520//Amino sugar and nucleotide sugar metabolism		Carbohydrate metabolism;Global and overview maps	Metabolism
NEG_M389T79	2.09075e+07	2.53185e+07	2.60441e+07	2.04004e+07	1.86822e+07	1.88653e+07	1.93282e+07	1.28738e+07	0.0351107	1.26978	--	Phosphoribosyl pyrophosphate	C00119	ko01100//Metabolic pathways;ko01110//Biosynthesis of secondary metabolites;ko01120//Microbial metabolism in diverse environments;ko01130//Biosynthesis of antibiotics;ko01230//Biosynthesis of amino acids;ko01200//Carbon metabolism;ko00230//Purine metabolism;ko00240//Pyrimidine metabolism;ko00030//Pentose phosphate pathway;ko00400//Phenylalanine, tyrosine and tryptophan biosynthesis;ko00340//Histid…		Amino acid metabolism;Carbohydrate metabolism;Global and overview maps;Metabolism of cofactors and vitamins;Nucleotide metabolism	Metabolism
NEG_M111T122	5.14762e+06	5.12345e+06	4.31829e+06	4.04914e+06	803409	1.0884e+06	505608	757209	1.45702e-05	1.18688	--	Cytosine	C00380	ko01100//Metabolic pathways;ko00240//Pyrimidine metabolism		Global and overview maps;Nucleotide metabolism	Metabolism
NEG_M204T366	6.50706e+06	8.12232e+06	6.46556e+06	6.01735e+06	2.29714e+06	2.60461e+06	3.95663e+06	2.12471e+06	0.000635557	1.1804	L-Tryptophan	--	C00078	ko01100//Metabolic pathways;ko01110//Biosynthesis of secondary metabolites;ko01130//Biosynthesis of antibiotics;ko01230//Biosynthesis of amino acids;ko00380//Tryptophan metabolism;ko01210//2-Oxocarboxylic acid metabolism;ko05230//Central carbon metabolism in cancer;ko04974//Protein digestion and absorption;ko00260//Glycine, serine and threonine metabolism;ko00970//Aminoacyl-tRNA biosynthesis;ko00…		Amino acid metabolism;Cancers;Digestive system;Global and overview maps;Infectious diseases;Nervous system;Translation	Genetic Information Processing;Human Diseases;Metabolism;Organismal Systems
NEG_M424T795	8.8635e+06	1.17844e+07	9.65364e+06	1.08907e+07	3.82708e+06	7.40939e+06	2.88197e+06	8.55252e+06	0.022322	1.16613	--	Pravastatin	C01844	ko04976//Bile secretion		Digestive system	Organismal Systems
NEG_M88T37	5.58868e+06	4.7394e+06	5.08891e+06	5.43362e+06	1.8984e+06	1.59612e+06	1.35673e+06	2.32141e+06	1.88068e-05	1.11317	Sarcosine	--	C00213	ko01100//Metabolic pathways;ko00330//Arginine and proline metabolism;ko00260//Glycine, serine and threonine metabolism		Amino acid metabolism;Global and overview maps	Metabolism
NEG_M119T88	5.34892e+06	5.98865e+06	6.78865e+06	5.40462e+06	3.4097e+06	741971	3.72528e+06	995104	0.00508673	1.08254	--	L-Allothreonine	C05519	ko01100//Metabolic pathways;ko00260//Glycine, serine and threonine metabolism		Amino acid metabolism;Global and overview maps	Metabolism
NEG_M255T79	4.40243e+06	4.76071e+06	3.36814e+06	3.93965e+06	723088	2.0449e+06	268831	623363	0.000625963	1.05344	--	1-Phospho-alpha-D-galacturonate	C04037	ko00520//Amino sugar and nucleotide sugar metabolism		Carbohydrate metabolism	Metabolism
NEG_M195T594	2392.4	1199.04	230.816	230.816	3.01999e+06	2.86935e+06	4.10111e+06	2.2364e+06	0.000219778	1.04277	--	2,4,5-Trichlorophenol	C07101	ko01100//Metabolic pathways;ko01120//Microbial metabolism in diverse environments		Global and overview maps	Metabolism
NEG_M176T84	7.34363e+06	5.60815e+06	6.02988e+06	6.46372e+06	8.89096e+06	7.6513e+06	1.41059e+07	9.87215e+06	0.0406419	1.01868	--	Allantoic acid	C00499	ko01100//Metabolic pathways;ko01120//Microbial metabolism in diverse environments;ko00230//Purine metabolism		Global and overview maps;Nucleotide metabolism	Metabolism
NEG_M171T82	6.75564e+06	7.15498e+06	9.28328e+06	6.49788e+06	3.77952e+06	6.37032e+06	3.30806e+06	3.28424e+06	0.0158418	1.00663	--	4-Bromophenol	C14453	ko00980//Metabolism of xenobiotics by cytochrome P450		Xenobiotics biodegradation and metabolism	Metabolism
NEG_M213T485	2.20521e+07	2.31511e+07	2.43479e+07	2.01954e+07	2.70039e+07	2.63371e+07	2.35163e+07	2.70638e+07	0.026864	0.9827	--	Deoxyribose 5-phosphate	C00673	ko00030//Pentose phosphate pathway		Carbohydrate metabolism	Metabolism
NEG_M148T664	578529	582069	623599	586467	3.78498e+06	3.66481e+06	1.68165e+06	5.43417e+06	0.00736765	0.976002	--	Pyridoxal	C00250	ko01100//Metabolic pathways;ko01120//Microbial metabolism in diverse environments;ko04977//Vitamin digestion and absorption;ko00750//Vitamin B6 metabolism		Digestive system;Global and overview maps;Metabolism of cofactors and vitamins	Metabolism;Organismal Systems
NEG_M361T119	8.72487e+06	9.81679e+06	7.77056e+06	1.2102e+07	5.20657e+06	5.76704e+06	8.25361e+06	5.67741e+06	0.0267192	0.959206	--	Thyrotropin releasing hormone	C03958	ko04080//Neuroactive ligand-receptor interaction		Signaling molecules and interaction	Environmental Information Processing
NEG_M333T499	2.40202e+06	2.29248e+06	2.55797e+06	2.45843e+06	71546.6	75482.5	71305.2	68523.5	1.13594e-08	0.934663	--	Penicillin G	C05551	ko01130//Biosynthesis of antibiotics;ko04976//Bile secretion		Digestive system;Global and overview maps	Metabolism;Organismal Systems
NEG_M239T86	3.72361e+06	3.64006e+06	3.44816e+06	3.71879e+06	969666	2.19285e+06	1.91155e+06	907638	0.00067625	0.861548	--	Dihydrobiopterin	C00268	ko01100//Metabolic pathways;ko00790//Folate biosynthesis		Global and overview maps;Metabolism of cofactors and vitamins	Metabolism
NEG_M435T603	2.66173e+06	1.72116e+06	1.42086e+06	2.76655e+06	159319	54889.1	152984	11345.3	0.000920648	0.82918	--	Phlorizin	C01604	ko01110//Biosynthesis of secondary metabolites		Global and overview maps	Metabolism
NEG_M105T84	1.01549e+07	9.30169e+06	9.777e+06	9.60982e+06	8.15235e+06	8.28052e+06	7.18213e+06	7.46098e+06	0.000905525	0.819197	--	Diethanolamine	C06772	ko00564//Glycerophospholipid metabolism		Lipid metabolism	Metabolism
NEG_M294T811	4.42281e+06	4.51782e+06	3.15141e+06	4.1056e+06	5.94536e+06	8.64744e+06	5.19272e+06	5.74314e+06	0.0310578	0.803623	--	Gingerol	C10462	ko01110//Biosynthesis of secondary metabolites		Global and overview maps	Metabolism
NEG_M593T671_2	7.11674e+06	5.33959e+06	7.56056e+06	6.62005e+06	9.58675e+06	8.43736e+06	7.21232e+06	1.05066e+07	0.0381712	0.778797	--	Oxidized glutathione	C00127	ko00480//Glutathione metabolism;ko04918//Thyroid hormone synthesis		Endocrine system;Metabolism of other amino acids	Metabolism;Organismal Systems
NEG_M179T367	3.37742e+06	3.12395e+06	2.65395e+06	2.46551e+06	1.53777e+06	1.715e+06	1.11986e+06	692173	0.00185332	0.741465	Nicotinuric acid	--	C05380	ko00760//Nicotinate and nicotinamide metabolism		Metabolism of cofactors and vitamins	Metabolism
NEG_M496T788	1.29063e+06	2.18233e+06	1.74313e+06	1.63006e+06	2.716e+06	2.45523e+06	5.60373e+06	3.96316e+06	0.0376727	0.736597	--	Taurocholic acid	C05122	ko01100//Metabolic pathways;ko04976//Bile secretion;ko00430//Taurine and hypotaurine metabolism;ko00120//Primary bile acid biosynthesis		Digestive system;Global and overview maps;Lipid metabolism;Metabolism of other amino acids	Metabolism;Organismal Systems
NEG_M121T529	5.34632e+06	5.0511e+06	5.87183e+06	5.61445e+06	8.20125e+06	5.616e+06	7.02493e+06	8.16546e+06	0.0309472	0.710421	Benzoate	--	C00180	ko01100//Metabolic pathways;ko01110//Biosynthesis of secondary metabolites;ko01120//Microbial metabolism in diverse environments;ko01220//Degradation of aromatic compounds;ko00360//Phenylalanine metabolism		Amino acid metabolism;Global and overview maps	Metabolism
NEG_M338T80	1.53849e+06	2.28859e+06	1.59908e+06	2.19727e+06	353779	592736	151597	685007	0.000714516	0.707858	--	AICAR	C04677	ko01100//Metabolic pathways;ko01110//Biosynthesis of secondary metabolites;ko01130//Biosynthesis of antibiotics;ko00230//Purine metabolism;ko00340//Histidine metabolism;ko04152//AMPK signaling pathway		Amino acid metabolism;Global and overview maps;Nucleotide metabolism;Signal transduction	Environmental Information Processing;Metabolism
NEG_M225T378	2.30749e+06	2.81052e+06	2.82689e+06	2.52719e+06	1.23685e+06	921283	1.78951e+06	792534	0.00134182	0.696966	--	Porphobilinogen	C00931	ko01100//Metabolic pathways;ko01110//Biosynthesis of secondary metabolites;ko01120//Microbial metabolism in diverse environments;ko00860//Porphyrin and chlorophyll metabolism		Global and overview maps;Metabolism of cofactors and vitamins	Metabolism
NEG_M441T817_1	4.31292e+06	2.50942e+06	3.5163e+06	4.01759e+06	4.95661e+06	6.49319e+06	4.3293e+06	5.50883e+06	0.0287828	0.691871	--	Folic acid	C00504	ko01100//Metabolic pathways;ko04976//Bile secretion;ko04977//Vitamin digestion and absorption;ko00790//Folate biosynthesis;ko00670//One carbon pool by folate		Digestive system;Global and overview maps;Metabolism of cofactors and vitamins	Metabolism;Organismal Systems
NEG_M604T86	2.24137e+06	1.95176e+06	2.37611e+06	2.77115e+06	1.49668e+06	833110	1.19919e+06	117963	0.00598137	0.668024	--	Guanosine diphosphate mannose	C00096	ko01100//Metabolic pathways;ko01110//Biosynthesis of secondary metabolites;ko00520//Amino sugar and nucleotide sugar metabolism;ko00051//Fructose and mannose metabolism;ko00053//Ascorbate and aldarate metabolism;ko00510//N-Glycan biosynthesis		Carbohydrate metabolism;Global and overview maps;Glycan biosynthesis and metabolism	Metabolism
NEG_M214T317	1.89624e+06	868751	1.29566e+06	1.92842e+06	28756	315045	302137	95012.2	0.00258429	0.657163	--	Deoxyribose 1-phosphate	C00672	ko00240//Pyrimidine metabolism;ko00030//Pentose phosphate pathway		Carbohydrate metabolism;Nucleotide metabolism	Metabolism
NEG_M226T125	1.538e+06	1.73427e+06	1.58818e+06	1.39623e+06	405804	494277	421971	370591	4.87728e-06	0.647523	--	Carnosine	C00386	ko01100//Metabolic pathways;ko00340//Histidine metabolism;ko00410//beta-Alanine metabolism		Amino acid metabolism;Global and overview maps;Metabolism of other amino acids	Metabolism
NEG_M157T156	2.93262e+06	4.41391e+06	2.56329e+06	3.81076e+06	1.52731e+06	2.22843e+06	2.14523e+06	2.09146e+06	0.0188114	0.64092	--	alpha-Isopropylmalate	C02504	ko01100//Metabolic pathways;ko01110//Biosynthesis of secondary metabolites;ko01230//Biosynthesis of amino acids;ko01210//2-Oxocarboxylic acid metabolism;ko00620//Pyruvate metabolism;ko00290//Valine, leucine and isoleucine biosynthesis		Amino acid metabolism;Carbohydrate metabolism;Global and overview maps	Metabolism
NEG_M354T796	3.80389e+06	2.42927e+06	3.79918e+06	2.93291e+06	1.34489e+06	1.80569e+06	1.10391e+06	3.06868e+06	0.0436546	0.625754	--	8-Isoprostane	C13809	ko00590//Arachidonic acid metabolism		Lipid metabolism	Metabolism
NEG_M331T78	2.30924e+06	2.05098e+06	2.10349e+06	1.91873e+06	1.27674e+06	1.29241e+06	519881	723647	0.00168036	0.622413	--	dIMP	C06196	ko00230//Purine metabolism		Nucleotide metabolism	Metabolism
NEG_M756T119	2.76034e+06	1.71209e+06	1.43335e+06	1.4669e+06	610880	862645	288610	749844	0.0111165	0.609546	--	Diadenosine triphosphate	C06197	ko00230//Purine metabolism		Nucleotide metabolism	Metabolism
NEG_M466T73	2.59238e+06	1.48092e+06	1.40454e+06	1.1551e+06	389314	1.07386e+06	169688	63495.1	0.0197657	0.603356	--	dCTP	C00458	ko01100//Metabolic pathways;ko00240//Pyrimidine metabolism		Global and overview maps;Nucleotide metabolism	Metabolism
NEG_M686T100_1	357155	434000	532803	1.9454e+06	1.96573e+06	1.82711e+06	1.75317e+06	2.58393e+06	0.028174	0.592153	--	Dephospho-CoA	C00882	ko01100//Metabolic pathways;ko00770//Pantothenate and CoA biosynthesis		Global and overview maps;Metabolism of cofactors and vitamins	Metabolism
NEG_M318T31	1.85826e+06	1.35791e+06	1.59703e+06	1.82436e+06	776942	714881	886213	230.816	0.00375552	0.586375	--	15-KETE	C04577	ko00590//Arachidonic acid metabolism		Lipid metabolism	Metabolism
NEG_M125T415	711707	736486	850823	599003	1.46013e+06	1.55215e+06	2.39436e+06	1.59741e+06	0.003634	0.578753	--	2-Aminoethylphosphonate	C03557	ko01100//Metabolic pathways;ko01120//Microbial metabolism in diverse environments;ko02010//ABC transporters		Global and overview maps;Membrane transport	Environmental Information Processing;Metabolism
NEG_M288T366	1.28009e+06	1.63599e+06	1.30719e+06	1.23999e+06	361016	419152	683846	265343	0.000335984	0.571645	--	Eriodictyol	C05631	ko01110//Biosynthesis of secondary metabolites		Global and overview maps	Metabolism
NEG_M321T126	2.48387e+06	2.54998e+06	1.95763e+06	3.51815e+06	1.78918e+06	1.71814e+06	1.54593e+06	847926	0.0254626	0.560503	--	dTMP	C00364	ko01100//Metabolic pathways;ko00240//Pyrimidine metabolism		Global and overview maps;Nucleotide metabolism	Metabolism
NEG_M326T328	243591	323398	257025	300809	1.55197e+06	1.95212e+06	222160	1.8448e+06	0.0319534	0.550948	--	Thiamine monophosphate	C01081	ko01100//Metabolic pathways;ko00730//Thiamine metabolism		Global and overview maps;Metabolism of cofactors and vitamins	Metabolism
NEG_M153T151	705241	1.25147e+06	1.62035e+06	1.1464e+06	261563	382143	199778	319064	0.0035813	0.547338	--	Hydantoin-5-propionic acid	C05565	ko00340//Histidine metabolism		Amino acid metabolism	Metabolism
NEG_M211T494	1.24619e+06	1.99785e+06	1.62948e+06	2.08832e+06	2.19347e+06	2.28311e+06	2.72077e+06	3.63285e+06	0.044301	0.508676	--	Zalcitabine	C07207	ko04976//Bile secretion		Digestive system	Organismal Systems
NEG_M227T838	790495	578727	565836	1.15407e+06	230.816	230.816	230.816	230.816	0.00135132	0.506959	--	Resveratrol	C03582	ko01110//Biosynthesis of secondary metabolites;ko04212//Longevity regulating pathway - worm;ko04211//Longevity regulating pathway - mammal		Aging;Global and overview maps	Metabolism;Organismal Systems
NEG_M219T477	586952	699889	1.04669e+06	673832	29854	67025.7	63370.2	53352.7	0.00046585	0.499295	--	Cis-zeatin	C00371	ko01100//Metabolic pathways;ko01110//Biosynthesis of secondary metabolites		Global and overview maps	Metabolism
NEG_M540T148	595341	1.48256e+06	401322	1.52701e+06	240009	94186.7	17027.4	82617.8	0.0238247	0.49533	--	Adenosine diphosphate ribose	C00301	ko00230//Purine metabolism		Nucleotide metabolism	Metabolism
NEG_M275T371	956474	1.02532e+06	578490	960070	36803.4	44455.6	566889	36791.3	0.00535093	0.470416	--	Aspartame	C11045	ko04742//Taste transduction		Sensory system	Organismal Systems
NEG_M527T365	871500	674570	871882	724847	93048.1	189398	351496	230.816	0.000448387	0.469671	--	Daunorubicin	C01907	ko01130//Biosynthesis of antibiotics		Global and overview maps	Metabolism
NEG_M464T723	608649	610047	569232	649144	15494.4	45744.4	32457.7	27416.7	5.03066e-08	0.461748	--	Kanamycin B	C00825	ko01130//Biosynthesis of antibiotics;ko00524//Neomycin, kanamycin and gentamicin biosynthesis		Biosynthesis of other secondary metabolites;Global and overview maps	Metabolism
NEG_M303T783_2	230.816	230.816	2940.8	230.816	566061	1.29293e+06	406474	545788	0.0126459	0.456422	--	Taxifolin	C01617	ko01100//Metabolic pathways;ko01110//Biosynthesis of secondary metabolites		Global and overview maps	Metabolism
NEG_M247T316	535033	785355	666117	546797	24258.3	17878.5	154052	86762.8	0.000152353	0.448149	--	Pyridoxal 5'-phosphate	C00018	ko01100//Metabolic pathways;ko04977//Vitamin digestion and absorption;ko00730//Thiamine metabolism;ko00750//Vitamin B6 metabolism		Digestive system;Global and overview maps;Metabolism of cofactors and vitamins	Metabolism;Organismal Systems
NEG_M132T128	599748	748659	498269	574935	62114.2	64573.4	215925	81033.1	0.000235403	0.417727	--	D-Ornithine	C00515	ko01100//Metabolic pathways;ko00472//D-Arginine and D-ornithine metabolism		Global and overview maps;Metabolism of other amino acids	Metabolism
NEG_M227T387	592798	711611	396969	510293	71637.3	33663.4	74984.1	87861.1	0.000361402	0.409648	--	Myristic acid	C06424	ko01100//Metabolic pathways;ko00061//Fatty acid biosynthesis		Global and overview maps;Lipid metabolism	Metabolism
NEG_M133T605	625879	715531	756023	450755	263772	336397	21316.4	21900.9	0.00417376	0.397754	--	Perillyl alcohol	C02452	ko01110//Biosynthesis of secondary metabolites		Global and overview maps	Metabolism
NEG_M810T518_3	420343	396863	283250	487787	866177	478308	1.40913e+06	1.01146e+06	0.0327223	0.394981	--	Aclacinomycin A	C18638	ko01130//Biosynthesis of antibiotics		Global and overview maps	Metabolism
NEG_M342T554	800400	954912	163292	631979	6961.86	77599	234752	6716.34	0.0211847	0.393736	--	D-Maltose	C00208	ko01100//Metabolic pathways;ko02010//ABC transporters;ko04742//Taste transduction;ko00500//Starch and sucrose metabolism;ko04973//Carbohydrate digestion and absorption		Carbohydrate metabolism;Digestive system;Global and overview maps;Membrane transport;Sensory system	Environmental Information Processing;Metabolism;Organismal Systems
NEG_M456T550	413697	524780	243512	766768	2963.48	29751.3	68396.9	230.816	0.00589322	0.377477	--	Amygdalin	C08325	ko01110//Biosynthesis of secondary metabolites;ko00460//Cyanoamino acid metabolism		Global and overview maps;Metabolism of other amino acids	Metabolism
NEG_M327T86	473490	370733	593934	441120	688421	823433	1.44788e+06	934390	0.0265355	0.376487	--	Docosahexaenoic acid	C06429	ko01040//Biosynthesis of unsaturated fatty acids		Lipid metabolism	Metabolism
NEG_M174T534	547306	670728	1.00262e+06	574444	263998	272450	403200	91668.5	0.0114313	0.373303	--	1H-Indole-3-acetamide	C02693	ko00380//Tryptophan metabolism		Amino acid metabolism	Metabolism
NEG_M333T566	318516	504102	335101	438225	230.816	15605.8	17669.7	5027.79	0.000117543	0.371132	--	Ajmalicine	C09024	ko01100//Metabolic pathways;ko01110//Biosynthesis of secondary metabolites		Global and overview maps	Metabolism
NEG_M331T556	53180.1	116089	69952.2	88260.5	489198	443249	366468	547158	8.31848e-05	0.369032	--	Ciprofloxacin	C05349	ko02010//ABC transporters		Membrane transport	Environmental Information Processing
NEG_M550T474	678200	881868	437441	349249	5324.22	118026	364421	2979.87	0.019867	0.366665	--	Aclacinomycin T	C18634	ko01130//Biosynthesis of antibiotics		Global and overview maps	Metabolism
NEG_M251T631	645087	586056	472522	562231	191846	195696	146352	262350	0.000142151	0.360032	--	Deoxyadenosine	C00559	ko01100//Metabolic pathways;ko00230//Purine metabolism		Global and overview maps;Nucleotide metabolism	Metabolism
NEG_M192T364	1.13855e+06	1.37908e+06	1.10432e+06	1.42255e+06	744262	754489	1e+06	896534	0.00674842	0.356711	--	Phenylacetylglycine	C05598	ko00360//Phenylalanine metabolism		Amino acid metabolism	Metabolism
NEG_M142T366	521356	700377	564821	536138	164922	238363	364623	141785	0.00157549	0.34532	--	Tryptophanol	C00955	ko00380//Tryptophan metabolism		Amino acid metabolism	Metabolism
NEG_M466T743	322547	468610	363610	309841	3060.5	79670.6	50408	63155.8	0.000202834	0.336355	--	Androsterone glucuronide	C11135	ko00140//Steroid hormone biosynthesis		Lipid metabolism	Metabolism
NEG_M166T425	805481	809578	858973	1.25681e+06	547016	647629	430825	566434	0.0169729	0.335507	--	Phthalic acid	C01606	ko01100//Metabolic pathways;ko01120//Microbial metabolism in diverse environments;ko02010//ABC transporters;ko01220//Degradation of aromatic compounds		Global and overview maps;Membrane transport	Environmental Information Processing;Metabolism
NEG_M213T336	383437	444573	367004	268362	59900.9	90027	51870.7	91512.3	0.000249139	0.322715	--	MeIQx	C19255	ko05204//Chemical carcinogenesis		Cancers	Human Diseases
NEG_M275T444	212845	257030	299498	283675	7350.51	4071.38	4648.01	8219.87	1.00191e-05	0.30701	--	Paraoxon	C06606	ko01120//Microbial metabolism in diverse environments		Global and overview maps	Metabolism
NEG_M205T760	260627	444247	379121	440809	52295.8	78532.6	192911	92014.8	0.00191574	0.304306	--	Methyl jasmonate	C11512	ko01110//Biosynthesis of secondary metabolites;ko00592//alpha-Linolenic acid metabolism		Global and overview maps;Lipid metabolism	Metabolism
NEG_M355T382	249244	239541	325319	208283	230.816	9631.27	4173.03	3199.9	5.50586e-05	0.303309	--	Geniposidic acid	C11673	ko01110//Biosynthesis of secondary metabolites		Global and overview maps	Metabolism
NEG_M327T526	593510	653976	570436	724380	225829	428804	520357	206035	0.013819	0.294546	--	Gibberellin A3	C01699	ko01110//Biosynthesis of secondary metabolites		Global and overview maps	Metabolism
NEG_M107T362	304996	288469	217648	287632	10324.5	17158.7	79686.2	21378.7	7.16179e-05	0.293136	--	p-Cresol	C01468	ko01100//Metabolic pathways;ko01120//Microbial metabolism in diverse environments;ko01220//Degradation of aromatic compounds;ko04974//Protein digestion and absorption		Digestive system;Global and overview maps	Metabolism;Organismal Systems
NEG_M445T550	342527	443101	141014	351179	230.816	12044.7	137962	3356.86	0.00788002	0.291852	--	Estrone glucuronide	C11133	ko00140//Steroid hormone biosynthesis		Lipid metabolism	Metabolism
NEG_M267T335	69793.5	69518	61066.8	176642	262691	232546	635347	403723	0.023472	0.291277	--	Deoxyguanosine	C00330	ko01100//Metabolic pathways;ko00230//Purine metabolism		Global and overview maps;Nucleotide metabolism	Metabolism
NEG_M210T461	300303	371840	181946	401288	80169.9	52235.7	64826.6	27085.5	0.00212249	0.288842	--	Isoproterenol	C07056	ko04261//Adrenergic signaling in cardiomyocytes		Circulatory system	Organismal Systems
NEG_M439T772	230.816	9740.2	4759.71	230.816	180678	182517	220644	541552	0.0190355	0.284327	--	N-Arachidonyl dopamine	C12271	ko04080//Neuroactive ligand-receptor interaction;ko04750//Inflammatory mediator regulation of TRP channels		Sensory system;Signaling molecules and interaction	Environmental Information Processing;Organismal Systems
NEG_M251T404	656495	694110	728373	903813	501061	600483	242866	533473	0.0276458	0.280031	--	Estrone	C00468	ko01100//Metabolic pathways;ko00140//Steroid hormone biosynthesis;ko04917//Prolactin signaling pathway;ko04913//Ovarian Steroidogenesis		Endocrine system;Global and overview maps;Lipid metabolism	Metabolism;Organismal Systems
NEG_M168T336	346490	262997	268488	234462	68465.9	69610.9	70495.4	98770.4	0.00019975	0.267378	--	8-Amino-7-oxononanoate	C01092	ko01100//Metabolic pathways;ko00780//Biotin metabolism		Global and overview maps;Metabolism of cofactors and vitamins	Metabolism
NEG_M206T434	336523	556507	286572	292643	31885.5	322715	48260.2	44095.7	0.0356809	0.266793	--	N-Acetyl-L-phenylalanine	C03519	ko00360//Phenylalanine metabolism		Amino acid metabolism	Metabolism
NEG_M303T552	156759	142184	342977	201973	5429.72	4725.91	4330.76	2601.28	0.00405075	0.263432	--	N-Acetylaspartylglutamate	C12270	ko01100//Metabolic pathways;ko04080//Neuroactive ligand-receptor interaction;ko00250//Alanine, aspartate and glutamate metabolism		Amino acid metabolism;Global and overview maps;Signaling molecules and interaction	Environmental Information Processing;Metabolism
NEG_M420T482	237849	350330	222658	228234	935.388	5658.31	168246	2637.96	0.00567039	0.260976	--	Topotecan	C11158	ko04976//Bile secretion		Digestive system	Organismal Systems
NEG_M285T762	141528	115100	138299	104182	287588	659100	194888	386895	0.0431857	0.257172	--	Sakuranetin	C09833	ko01110//Biosynthesis of secondary metabolites		Global and overview maps	Metabolism
NEG_M383T307	221995	446407	199419	286523	134245	136319	3160.79	3300.14	0.017521	0.252334	--	S-Adenosylhomocysteine	C00021	ko01100//Metabolic pathways;ko01230//Biosynthesis of amino acids;ko00270//Cysteine and methionine metabolism		Amino acid metabolism;Global and overview maps	Metabolism
NEG_M245T374	173886	274564	195699	305482	2142.43	87438.9	83798.4	37847.1	0.00259736	0.246383	--	Phenylacetylglutamine	C04148	ko00360//Phenylalanine metabolism		Amino acid metabolism	Metabolism
NEG_M164T398	252489	287375	253996	207336	41893.8	92856.9	91415.6	105435	0.000242719	0.244551	--	Phenylpyruvic acid	C00166	ko01100//Metabolic pathways;ko01110//Biosynthesis of secondary metabolites;ko01130//Biosynthesis of antibiotics;ko01230//Biosynthesis of amino acids;ko01210//2-Oxocarboxylic acid metabolism;ko00360//Phenylalanine metabolism;ko00400//Phenylalanine, tyrosine and tryptophan biosynthesis		Amino acid metabolism;Global and overview maps	Metabolism
NEG_M369T650	262422	307842	463571	399528	262067	283279	44540.5	20070.4	0.0479457	0.235687	--	TxB2	C05963	ko01100//Metabolic pathways;ko04976//Bile secretion;ko00590//Arachidonic acid metabolism;ko04726//Serotonergic synapse		Digestive system;Global and overview maps;Lipid metabolism;Nervous system	Metabolism;Organismal Systems
NEG_M245T393	229032	266047	153037	303936	131731	40070.4	70673.6	14131.8	0.00540697	0.23128	--	5'-Deoxy-5-fluorouridine	C12739	ko00983//Drug metabolism - other enzymes		Xenobiotics biodegradation and metabolism	Metabolism
NEG_M429T785	239625	369511	239103	252664	160110	38736.5	166577	36542.3	0.0109573	0.228435	--	alpha-Tocopherol	C02477	ko01100//Metabolic pathways;ko01110//Biosynthesis of secondary metabolites;ko00130//Ubiquinone and other terpenoid-quinone biosynthesis;ko04977//Vitamin digestion and absorption		Digestive system;Global and overview maps;Metabolism of cofactors and vitamins	Metabolism;Organismal Systems
NEG_M302T386	232250	185176	204066	188724	44052.6	155326	230.816	230.816	0.00711575	0.221519	--	Quercetin	C00389	ko01100//Metabolic pathways;ko01110//Biosynthesis of secondary metabolites;ko04152//AMPK signaling pathway		Global and overview maps;Signal transduction	Environmental Information Processing;Metabolism
NEG_M226T498	230.816	230.816	230.816	230.816	147944	147352	67368.9	247756	0.00617641	0.219362	--	Trinitrotoluene	C16391	ko01120//Microbial metabolism in diverse environments		Global and overview maps	Metabolism
NEG_M183T277	152875	352370	141846	240732	126412	40615.8	12935.1	26580.5	0.0213073	0.218676	--	3,4-Dihydroxymandelic acid	C05580	ko01100//Metabolic pathways;ko00350//Tyrosine metabolism		Amino acid metabolism;Global and overview maps	Metabolism
NEG_M131T331	153991	184776	130397	123699	271085	269538	255564	380906	0.00394989	0.217946	--	4-Hydroxyproline	C01157	ko01100//Metabolic pathways;ko00330//Arginine and proline metabolism		Amino acid metabolism;Global and overview maps	Metabolism
NEG_M205T401	235538	241429	239702	210454	53214.9	65297.5	178747	65551.3	0.00351462	0.215023	--	Sinapate	C00482	ko01100//Metabolic pathways;ko01110//Biosynthesis of secondary metabolites		Global and overview maps	Metabolism
NEG_M275T548	109484	154960	113789	141781	2023.45	13104.4	3899.71	230.816	3.29109e-05	0.212133	--	Saccharopine	C00449	ko01100//Metabolic pathways;ko01110//Biosynthesis of secondary metabolites;ko01130//Biosynthesis of antibiotics;ko01230//Biosynthesis of amino acids;ko00310//Lysine degradation;ko00300//Lysine biosynthesis		Amino acid metabolism;Global and overview maps	Metabolism
NEG_M118T304	302676	376556	238652	241474	71930.3	140390	233829	98464.6	0.0186928	0.21157	--	Tyramine	C00483	ko01110//Biosynthesis of secondary metabolites;ko00350//Tyrosine metabolism;ko04080//Neuroactive ligand-receptor interaction;ko04974//Protein digestion and absorption		Amino acid metabolism;Digestive system;Global and overview maps;Signaling molecules and interaction	Environmental Information Processing;Metabolism;Organismal Systems
NEG_M345T800	324201	414442	411498	279811	309271	167755	76626.9	255635	0.0437353	0.20505	--	Cortexolone	C05488	ko01100//Metabolic pathways;ko00140//Steroid hormone biosynthesis		Global and overview maps;Lipid metabolism	Metabolism
NEG_M591T376	79417.6	143947	161213	125686	13606.2	13578.2	14813.4	5480.01	0.00062056	0.201631	--	Rutin	C05625	ko01100//Metabolic pathways;ko01110//Biosynthesis of secondary metabolites		Global and overview maps	Metabolism
NEG_M470T475	134251	197885	83628.8	132110	230.816	1457.25	44022.3	230.816	0.00282254	0.201456	--	Puromycin	C01610	ko01130//Biosynthesis of antibiotics		Global and overview maps	Metabolism
NEG_M409T375	237676	201870	190594	206175	18600.7	20111.3	207856	13366.4	0.0253237	0.201109	--	Glucotropaeolin	C02153	ko01110//Biosynthesis of secondary metabolites;ko01210//2-Oxocarboxylic acid metabolism		Global and overview maps	Metabolism
NEG_M214T532	179615	284136	176514	255427	5678.28	105945	191895	23433	0.0307753	0.197773	--	Atrazine	C06551	ko01100//Metabolic pathways;ko01120//Microbial metabolism in diverse environments		Global and overview maps	Metabolism
NEG_M192T489	106608	117938	111541	119105	230.816	12091	12560.6	8337.68	2.20561e-07	0.197261	--	Isocitric acid	C00311	ko01100//Metabolic pathways;ko01110//Biosynthesis of secondary metabolites;ko01120//Microbial metabolism in diverse environments;ko01130//Biosynthesis of antibiotics;ko01230//Biosynthesis of amino acids;ko01200//Carbon metabolism;ko01210//2-Oxocarboxylic acid metabolism;ko05230//Central carbon metabolism in cancer;ko00630//Glyoxylate and dicarboxylate metabolism;ko04922//Glucagon signaling pathwa…		Cancers;Carbohydrate metabolism;Endocrine system;Global and overview maps	Human Diseases;Metabolism;Organismal Systems
NEG_M285T485	206838	274970	169601	244395	8632.64	104843	55156.8	193753	0.0267477	0.194465	--	Luteolin	C01514	ko01100//Metabolic pathways;ko01110//Biosynthesis of secondary metabolites		Global and overview maps	Metabolism
NEG_M369T475	121114	221347	106746	144269	7488.92	3272.83	107401	230.816	0.0172209	0.185256	--	Digalacturonate	C02273	ko01100//Metabolic pathways;ko02010//ABC transporters;ko00040//Pentose and glucuronate interconversions		Carbohydrate metabolism;Global and overview maps;Membrane transport	Environmental Information Processing;Metabolism
NEG_M120T343	141402	144232	123570	103853	22206.6	16663.3	63642.7	17659.6	0.000530589	0.184573	--	L-Cysteine	C00097	ko01100//Metabolic pathways;ko01110//Biosynthesis of secondary metabolites;ko01120//Microbial metabolism in diverse environments;ko01130//Biosynthesis of antibiotics;ko01230//Biosynthesis of amino acids;ko01200//Carbon metabolism;ko00270//Cysteine and methionine metabolism;ko05230//Central carbon metabolism in cancer;ko04974//Protein digestion and absorption;ko00260//Glycine, serine and threonine…		Amino acid metabolism;Cancers;Digestive system;Energy metabolism;Folding, sorting and degradation;Global and overview maps;Metabolism of cofactors and vitamins;Metabolism of other amino acids;Translation	Genetic Information Processing;Human Diseases;Metabolism;Organismal Systems
NEG_M202T671	126020	238694	149857	172042	9876.59	117753	93689.3	20609.9	0.0215312	0.180016	--	Indolepyruvate	C00331	ko01100//Metabolic pathways;ko00380//Tryptophan metabolism		Amino acid metabolism;Global and overview maps	Metabolism
NEG_M350T423	111266	102703	110877	95356.3	3578.71	44045.4	7420.65	7326.22	0.000125235	0.179898	--	Corydaline	C15530	ko01110//Biosynthesis of secondary metabolites		Global and overview maps	Metabolism
NEG_M327T753	108761	205529	230059	159984	34740.7	45828.4	68016.3	141897	0.0282561	0.173635	--	Gibberellin A124	C11861	ko01110//Biosynthesis of secondary metabolites		Global and overview maps	Metabolism
NEG_M410T551	161098	206295	75400	141125	230.816	230.816	129450	230.816	0.0362119	0.172841	--	Fluvastatin	C07014	ko04976//Bile secretion		Digestive system	Organismal Systems
NEG_M232T466	105056	133695	67518.8	57621.8	230.816	1812.85	6563.91	7954.13	0.00263791	0.169153	--	Melatonin	C01598	ko01100//Metabolic pathways;ko00380//Tryptophan metabolism;ko04080//Neuroactive ligand-receptor interaction;ko04713//Circadian entrainment		Amino acid metabolism;Environmental adaptation;Global and overview maps;Signaling molecules and interaction	Environmental Information Processing;Metabolism;Organismal Systems
NEG_M379T691	77036.5	143155	94460.4	94058.4	5939.26	25877.7	26526.7	16246.7	0.0014463	0.168294	--	Kasugamycin	C17968	ko01130//Biosynthesis of antibiotics		Global and overview maps	Metabolism
NEG_M306T342	84342.3	79692	93292.4	156089	12537.8	19620.8	22123.9	13593.5	0.00296593	0.167706	--	(-)-Epigallocatechin	C12136	ko01110//Biosynthesis of secondary metabolites		Global and overview maps	Metabolism
NEG_M225T203	327147	238980	154727	269680	92622.2	200330	156442	110842	0.0475959	0.166217	--	Fucose 1-phosphate	C02985	ko01100//Metabolic pathways;ko00520//Amino sugar and nucleotide sugar metabolism;ko00051//Fructose and mannose metabolism		Carbohydrate metabolism;Global and overview maps	Metabolism
NEG_M405T515	68712.3	106395	54571.9	95857.9	230.816	230.816	230.816	1688.62	0.00051315	0.166185	--	Chitobiose	C01674	ko01100//Metabolic pathways;ko02010//ABC transporters;ko00520//Amino sugar and nucleotide sugar metabolism		Carbohydrate metabolism;Global and overview maps;Membrane transport	Environmental Information Processing;Metabolism
NEG_M357T720	71044.3	70510.1	89235.8	76466.4	152665	127180	212553	152135	0.00401983	0.166156	--	Lithocholic acid	C03990	ko04976//Bile secretion		Digestive system	Organismal Systems
NEG_M808T360_1	235194	191850	124687	207504	37033.8	127938	119308	91594.1	0.0218172	0.165126	--	Acetyl-CoA	C00024	ko01100//Metabolic pathways;ko01110//Biosynthesis of secondary metabolites;ko01120//Microbial metabolism in diverse environments;ko01130//Biosynthesis of antibiotics;ko04976//Bile secretion;ko01200//Carbon metabolism;ko01220//Degradation of aromatic compounds;ko00380//Tryptophan metabolism;ko00360//Phenylalanine metabolism;ko05230//Central carbon metabolism in cancer;ko00310//Lysine degradation;k…		Amino acid metabolism;Cancers;Carbohydrate metabolism;Digestive system;Endocrine and metabolic diseases;Endocrine system;Global and overview maps;Lipid metabolism;Metabolism of other amino acids;Metabolism of terpenoids and polyketides;Nervous system;Signal transduction	Environmental Information Processing;Human Diseases;Metabolism;Organismal Systems
NEG_M921T633	87450.7	58706.8	94071.8	82748	10174.7	6027.32	9839.53	3903.15	8.59493e-05	0.162568	--	Decanoyl-CoA (n-C10:0CoA)	C05274	ko01100//Metabolic pathways;ko00071//Fatty acid degradation;ko01212//Fatty acid metabolism;ko00062//Fatty acid elongation		Global and overview maps;Lipid metabolism	Metabolism
NEG_M289T460	112861	74789.3	58577	71724.7	230.816	3674.63	5831.71	3236.18	0.000629451	0.161732	--	Androsterone	C00523	ko00140//Steroid hormone biosynthesis		Lipid metabolism	Metabolism
NEG_M275T475	127546	126533	98529.6	118815	36563.2	41922.4	54351	46418.3	7.88507e-05	0.160867	--	4-Hydroxycinnamoylagmatine	C04498	ko00330//Arginine and proline metabolism		Amino acid metabolism	Metabolism
NEG_M331T596	78516.5	84819.5	64059.5	59587.7	1892.78	4974.24	5682.69	3789.47	2.90604e-05	0.156356	--	Spectinomycin	C02078	ko01130//Biosynthesis of antibiotics		Global and overview maps	Metabolism
NEG_M162T482	79627.3	90724.9	110294	111020	15474.6	53798.4	23594.5	26820.3	0.00096209	0.154057	--	5-Hydroxylysine	C16741	ko01100//Metabolic pathways;ko00310//Lysine degradation		Amino acid metabolism;Global and overview maps	Metabolism
NEG_M281T637	58860.4	85721.1	55117.7	125541	5542.16	12886.9	5995.23	5209.04	0.00401254	0.153282	--	Salidroside	C06046	ko00350//Tyrosine metabolism		Amino acid metabolism	Metabolism
NEG_M458T782	132062	160896	139363	109543	28450.6	138752	22916.2	22092.3	0.0354718	0.153021	--	Cerivastatin	C07966	ko04976//Bile secretion		Digestive system	Organismal Systems
NEG_M453T435	63315.9	63442.1	79408.6	75978.5	230.816	14538.9	11149	230.816	2.67844e-05	0.152916	--	Methotrexate	C01937	ko04976//Bile secretion		Digestive system	Organismal Systems
NEG_M457T449	46002.6	49837.7	74387.9	74782.1	230.816	230.816	230.816	230.816	0.000220252	0.147435	--	Epigallocatechin gallate	C09731	ko04152//AMPK signaling pathway		Signal transduction	Environmental Information Processing
NEG_M288T610	31294.4	69388.1	66191.6	106440	230.816	230.816	1220.79	2112.93	0.00463835	0.146861	--	Phenyllactic acid	C01479	ko01110//Biosynthesis of secondary metabolites		Global and overview maps	Metabolism
NEG_M160T549	81132.2	131684	90527.2	104342	36947.9	37725	34189.4	52841.4	0.00197822	0.143074	--	D-Alanyl-D-alanine	C00993	ko01100//Metabolic pathways		Global and overview maps	Metabolism
NEG_M351T769	118070	115287	120507	190541	194250	288645	183904	185334	0.0485256	0.141854	--	Estradiol-17beta 3-sulfate	C08357	ko04976//Bile secretion;ko00140//Steroid hormone biosynthesis		Digestive system;Lipid metabolism	Metabolism;Organismal Systems
NEG_M426T445	106466	104304	87191.1	117338	2078.39	6636.5	111323	230.816	0.037995	0.139921	--	Tetrahydrofolic acid	C00101	ko01100//Metabolic pathways;ko01120//Microbial metabolism in diverse environments;ko01200//Carbon metabolism;ko00260//Glycine, serine and threonine metabolism;ko00970//Aminoacyl-tRNA biosynthesis;ko00790//Folate biosynthesis;ko00670//One carbon pool by folate		Amino acid metabolism;Global and overview maps;Metabolism of cofactors and vitamins;Translation	Genetic Information Processing;Metabolism
NEG_M210T525	52964.8	76149.7	51202.8	45263.7	5354.2	7430.86	11443.7	1089.7	0.000413822	0.132181	--	4-Acetylaminobiphenyl	C20285	ko05204//Chemical carcinogenesis		Cancers	Human Diseases
NEG_M253T682	153292	164315	155002	148886	91896.4	109250	124892	102146	0.000737772	0.129509	--	Nicotinamide riboside	C03150	ko01100//Metabolic pathways;ko00760//Nicotinate and nicotinamide metabolism;ko04212//Longevity regulating pathway - worm		Aging;Global and overview maps;Metabolism of cofactors and vitamins	Metabolism;Organismal Systems
NEG_M354T424	49298.7	63721.4	48717.5	79905.7	230.816	230.816	44005.2	2508.21	0.00973216	0.121243	--	(+)-Sesamin	C10882	ko01110//Biosynthesis of secondary metabolites		Global and overview maps	Metabolism
NEG_M186T488	138945	165376	68570.2	112949	69663.1	77241.3	66385.3	65022.6	0.0469193	0.114577	--	Indolelactate	C02043	ko00380//Tryptophan metabolism		Amino acid metabolism	Metabolism
NEG_M239T540	69109	110121	53948	105482	41904.2	38475	32307.9	45525.5	0.0182374	0.113049	--	Homocarnosine	C00884	ko00330//Arginine and proline metabolism		Amino acid metabolism	Metabolism
NEG_M948T322_2	27209.1	43216.5	35544.8	34849	834.719	230.816	14225.3	1807.8	0.00057049	0.103496	--	Lauroyl-CoA	C01832	ko01100//Metabolic pathways;ko00071//Fatty acid degradation;ko01212//Fatty acid metabolism;ko00062//Fatty acid elongation		Global and overview maps;Lipid metabolism	Metabolism
