# Supplementary material for: The Multifaceted Effects of Short-Term Acute Hypoxia Stress: Insights into the Tolerance Mechanism of Propsilocerus akamusi (Diptera: Chironomidae)
Source: Insects. 2023 Oct 3;14(10):800. doi: 10.3390/insects14100800 (PMC10607839; doi:10.3390/insects14100800)
Supplement: Supplementary file 1 [file insects-14-00800-s001.zip › Supplementary files/S3.xlsx]

## Sheet: T_M_cor
		NEG_M289T498	NEG_M165T103	NEG_M175T78	NEG_M157T88_2	NEG_M128T83	NEG_M140T81	NEG_M195T83	NEG_M159T134	NEG_M172T79	NEG_M135T357	NEG_M182T90	NEG_M119T91	NEG_M331T836	NEG_M191T787	NEG_M145T107	NEG_M112T95	NEG_M258T80	NEG_M347T76	NEG_M194T382	NEG_M146T89	NEG_M115T79	NEG_M145T77	NEG_M188T498	NEG_M317T77	NEG_M121T382_1	NEG_M156T87	NEG_M176T77	NEG_M144T113	NEG_M163T90	NEG_M135T499	NEG_M169T77	NEG_M595T95_4	NEG_M160T90	NEG_M148T126	NEG_M103T84	NEG_M147T81	NEG_M244T93	NEG_M155T103	NEG_M217T90_3	NEG_M173T78	NEG_M290T92	NEG_M389T79	NEG_M111T122	NEG_M204T366	NEG_M424T795	NEG_M88T37	NEG_M119T88	NEG_M255T79
		Epicatechin	Terephthalate	Parapyruvate	D-Glucurono-6,3-lactone	Pyroglutamic acid	O-Phosphoethanolamine	Galactonic acid	Oxoadipic acid	2-Aminobenzenesulfonate	Phenylacetic acid	Mannitol	3-Methylthiopropionic acid	Estrone sulfate	5-Hydroxyindoleacetic acid	L-Fucose	2-Furoate	Glucosamine 6-phosphate	IMP	trans-Ferulic acid	L-Glutamine	Fumaric acid	Oxoglutaric acid	Kynurenic acid	Myricetin	4-Hydroxybenzaldehyde	3-Indoleacetonitrile	Ascorbate	4-Acetamidobutanoic acid	Galactitol	o-Toluate	Dihydroxyacetone phosphate	Cytidine monophosphate N-acetylneuraminic acid	Aminoadipic acid	L-Methionine	gamma-Aminobutyric acid	L-Glutamic acid	Biotin	N-Acetylornithine	gamma-Glutamylalanine	trans-Aconitate	N-Acetylneuraminic acid	Phosphoribosyl pyrophosphate	Cytosine	L-Tryptophan	Pravastatin	Sarcosine	L-Allothreonine	1-Phospho-alpha-D-galacturonate
Unigene0002770	metF, MTHFR; methylenetetrahydrofolate reductase (NADH) [EC:1.5.1.54]	-0.960478	-0.928913	-0.928077	-0.799848	0.827227	-0.799638	0.755801	0.71266	-0.926667	0.74419	-0.899349	-0.753728	0.890141	0.881815	-0.800429	-0.88044	0.795908	-0.922996	-0.947783	0.984992	0.929431	-0.941608	-0.93069	-0.89872	-0.95527	-0.801054	-0.88055	0.906933	-0.947643	-0.932848	0.907805	-0.852005	-0.781724	-0.67518	-0.933704	0.736302	-0.945849	0.800575	0.818327	-0.823488	0.784865	-0.713809	-0.960413	-0.890488	-0.852646	-0.93916	-0.735845	-0.967234
Unigene0008527	-	-0.979018	-0.963506	-0.859889	-0.857891	0.768732	-0.825505	0.609294	0.742631	-0.908947	0.771869	-0.911916	-0.84342	0.926981	0.903796	-0.908713	-0.831443	0.692699	-0.923008	-0.967912	0.975897	0.870568	-0.877424	-0.950194	-0.814759	-0.974256	-0.688194	-0.7565	0.878054	-0.941256	-0.951592	0.87762	-0.823515	-0.880634	-0.785808	-0.951157	0.698159	-0.970179	0.781346	0.724659	-0.84895	0.691304	-0.716389	-0.959399	-0.945496	-0.786482	-0.95472	-0.837677	-0.912393
Unigene0011075	OGDH, sucA; 2-oxoglutarate dehydrogenase E1 component [EC:1.2.4.2]	0.978767	0.954185	0.869754	0.775216	-0.837237	0.791876	-0.693094	-0.831469	0.909944	-0.716781	0.951927	0.777892	-0.90775	-0.906322	0.879473	0.816526	-0.795034	0.914346	0.953015	-0.966258	-0.938764	0.852454	0.923055	0.851366	0.968122	0.74172	0.783433	-0.900542	0.961517	0.93591	-0.897915	0.826295	0.870715	0.799367	0.891319	-0.740086	0.992607	-0.854262	-0.794664	0.769234	-0.72157	0.720408	0.968725	0.940473	0.794661	0.963129	0.857287	0.937332
Unigene0017040	-	-0.981817	-0.961285	-0.860572	-0.834025	0.807752	-0.789234	0.649081	0.795251	-0.882411	0.689556	-0.895869	-0.779106	0.90007	0.851646	-0.873844	-0.835026	0.730942	-0.917111	-0.9742	0.981449	0.880749	-0.890922	-0.96024	-0.82691	-0.98295	-0.680415	-0.7581	0.846466	-0.943231	-0.975073	0.837493	-0.829747	-0.847182	-0.709673	-0.960141	0.750464	-0.966239	0.837328	0.782041	-0.795771	0.755852	-0.660224	-0.958328	-0.906522	-0.824427	-0.976613	-0.806518	-0.906584
Unigene0002062	-	-0.974619	-0.953419	-0.877113	-0.836266	0.799011	-0.80173	0.65826	0.7348	-0.906375	0.747867	-0.906837	-0.815073	0.909993	0.882125	-0.878214	-0.843598	0.720719	-0.926149	-0.964728	0.988758	0.886503	-0.901586	-0.94844	-0.836581	-0.971914	-0.708366	-0.789003	0.876677	-0.943947	-0.95324	0.873176	-0.826274	-0.843119	-0.732537	-0.962738	0.732337	-0.963239	0.792282	0.76336	-0.836794	0.733905	-0.700237	-0.958763	-0.922362	-0.833542	-0.953728	-0.789013	-0.929058
Unigene0005170	-	-0.994216	-0.962015	-0.925014	-0.793088	0.848974	-0.80624	0.759932	0.849053	-0.940786	0.700721	-0.922431	-0.699275	0.913844	0.887393	-0.799883	-0.872219	0.846562	-0.94996	-0.987416	0.964207	0.947491	-0.932437	-0.970409	-0.918874	-0.993827	-0.796618	-0.834694	0.920381	-0.985646	-0.980507	0.902045	-0.837348	-0.811483	-0.709869	-0.902335	0.766068	-0.975506	0.892302	0.850939	-0.804743	0.814658	-0.751566	-0.981012	-0.913931	-0.780413	-0.98055	-0.864564	-0.934901
Unigene0003009	GST, gst; glutathione S-transferase [EC:2.5.1.18]	-0.980756	-0.94473	-0.900397	-0.72735	0.890801	-0.736211	0.795611	0.903157	-0.898899	0.602112	-0.90811	-0.624424	0.873334	0.826004	-0.762582	-0.840191	0.882156	-0.928374	-0.973404	0.956238	0.956352	-0.91416	-0.956468	-0.912591	-0.98428	-0.770311	-0.813371	0.880319	-0.976949	-0.980716	0.851961	-0.81495	-0.773753	-0.639765	-0.884144	0.823259	-0.966791	0.94101	0.900592	-0.724518	0.85704	-0.691216	-0.961727	-0.86642	-0.814272	-0.983252	-0.828082	-0.915961
Unigene0000051	-	-0.961227	-0.933229	-0.935399	-0.796882	0.815658	-0.797386	0.771695	0.721178	-0.926133	0.721833	-0.86574	-0.703178	0.891964	0.865509	-0.759888	-0.887042	0.815868	-0.912889	-0.955093	0.975879	0.929839	-0.963437	-0.945635	-0.915506	-0.958943	-0.811248	-0.896666	0.89871	-0.942852	-0.944568	0.899822	-0.867598	-0.765883	-0.621033	-0.917203	0.731241	-0.934161	0.814538	0.835824	-0.81187	0.810346	-0.700152	-0.951474	-0.858197	-0.833149	-0.945128	-0.730079	-0.953311
Unigene0001265	-	-0.986112	-0.975263	-0.904888	-0.810702	0.788555	-0.80783	0.711897	0.743359	-0.941114	0.75955	-0.878945	-0.749125	0.944019	0.905286	-0.824825	-0.848748	0.785876	-0.915663	-0.979576	0.984495	0.928091	-0.939548	-0.971009	-0.888148	-0.981111	-0.765025	-0.850733	0.909281	-0.952878	-0.960099	0.914405	-0.864137	-0.846781	-0.688654	-0.909029	0.717127	-0.968304	0.808718	0.796811	-0.831946	0.753999	-0.726641	-0.952568	-0.891779	-0.797455	-0.960389	-0.803657	-0.933631
Unigene0003388	-	0.959932	0.930408	0.845371	0.719987	-0.860535	0.738809	-0.69908	-0.825456	0.900407	-0.707481	0.973832	0.780714	-0.888266	-0.894642	0.882646	0.775865	-0.78514	0.922431	0.932663	-0.958147	-0.934815	0.821663	0.896617	0.833294	0.949635	0.716716	0.748354	-0.902865	0.961906	0.911933	-0.886931	0.759568	0.848468	0.814547	0.880916	-0.775821	0.987892	-0.84073	-0.78945	0.764354	-0.707065	0.744523	0.952455	0.947243	0.81179	0.932784	0.852705	0.926252
Unigene0006489	-	0.880038	0.828727	0.82872	0.759866	-0.806889	0.795189	-0.638443	-0.750232	0.81764	-0.67946	0.950647	0.8089	-0.774297	-0.855375	0.857566	0.814205	-0.72538	0.840092	0.828877	-0.890944	-0.870518	0.740597	0.775926	0.771695	0.859419	0.740564	0.749393	-0.832605	0.878292	0.812911	-0.844843	0.796726	0.790856	0.847853	0.858352	-0.644221	0.914027	-0.778114	-0.71808	0.688288	-0.64252	0.63699	0.936487	0.925139	0.776683	0.881067	0.749747	0.937103
Unigene0000321	-	0.987316	0.963223	0.873421	0.760742	-0.845282	0.773574	-0.708217	-0.847421	0.926059	-0.715186	0.950823	0.753286	-0.921212	-0.903185	0.863407	0.808882	-0.805172	0.938346	0.971329	-0.964959	-0.9399	0.870577	0.94605	0.866619	0.981689	0.737027	0.773081	-0.914436	0.978251	0.954975	-0.897605	0.795507	0.858703	0.781704	0.889593	-0.769392	0.994183	-0.866344	-0.807853	0.792403	-0.743466	0.757433	0.966319	0.940858	0.783525	0.963414	0.886308	0.920913
Unigene0000653	-	-0.953767	-0.922979	-0.914176	-0.799969	0.818801	-0.78734	0.734821	0.691973	-0.920047	0.750113	-0.896544	-0.76998	0.886768	0.874605	-0.810137	-0.867552	0.766211	-0.926114	-0.943917	0.984138	0.91021	-0.934236	-0.927648	-0.8806	-0.950218	-0.775051	-0.857907	0.898877	-0.941736	-0.928667	0.895596	-0.827641	-0.777615	-0.676582	-0.944639	0.739482	-0.938933	0.779815	0.799195	-0.837268	0.771762	-0.716745	-0.951652	-0.892942	-0.857042	-0.927432	-0.729316	-0.955385
Unigene0001727	-	-0.963939	-0.93506	-0.917395	-0.805957	0.817017	-0.801701	0.729138	0.702469	-0.936455	0.774017	-0.9131	-0.786917	0.905342	0.899405	-0.828085	-0.866484	0.769512	-0.936142	-0.952624	0.985922	0.919099	-0.931154	-0.934339	-0.884883	-0.95851	-0.781758	-0.855852	0.917874	-0.953092	-0.932121	0.91507	-0.828303	-0.800662	-0.713433	-0.939147	0.733393	-0.952942	0.781774	0.791975	-0.852604	0.757814	-0.74504	-0.960391	-0.9148	-0.840656	-0.932138	-0.763997	-0.959431
Unigene0016706	-	-0.971792	-0.957216	-0.89837	-0.827744	0.765833	-0.831336	0.67038	0.686256	-0.954783	0.831842	-0.911507	-0.827764	0.946638	0.943926	-0.866071	-0.843765	0.734006	-0.92928	-0.959832	0.976124	0.906926	-0.911038	-0.942505	-0.863586	-0.961876	-0.762929	-0.831582	0.933649	-0.94924	-0.925895	0.940224	-0.830855	-0.859473	-0.776896	-0.91501	0.680441	-0.965006	0.748	0.736085	-0.88371	0.690611	-0.781362	-0.954625	-0.940459	-0.77896	-0.927096	-0.821502	-0.941606
Unigene0014515	-	-0.976318	-0.942156	-0.924534	-0.794809	0.847372	-0.790446	0.753554	0.75391	-0.940828	0.745875	-0.9279	-0.760497	0.904336	0.889838	-0.820168	-0.870156	0.798283	-0.95645	-0.96838	0.987401	0.93167	-0.938735	-0.949806	-0.901361	-0.974662	-0.785052	-0.847061	0.923393	-0.973362	-0.954351	0.908049	-0.815035	-0.791926	-0.707631	-0.942788	0.771456	-0.963048	0.824056	0.823834	-0.845691	0.79314	-0.75667	-0.971654	-0.920354	-0.843523	-0.948264	-0.792974	-0.956256
Unigene0010358	E1.1.1.40, maeB; malate dehydrogenase (oxaloacetate-decarboxylating)(NADP+) [EC:1.1.1.40]	-0.967412	-0.929164	-0.937273	-0.713131	0.891661	-0.738951	0.844562	0.806541	-0.935684	0.673898	-0.912763	-0.648788	0.881666	0.85844	-0.740538	-0.85915	0.890613	-0.939614	-0.95849	0.973249	0.977831	-0.950082	-0.940844	-0.945583	-0.96641	-0.829071	-0.886639	0.925866	-0.978265	-0.949537	0.905286	-0.816341	-0.743871	-0.629487	-0.886544	0.813516	-0.956419	0.880604	0.899541	-0.776136	0.852451	-0.741055	-0.958255	-0.867544	-0.850631	-0.948169	-0.770784	-0.957354
Unigene0007460	-	0.964182	0.933207	0.864024	0.739152	-0.856204	0.764904	-0.709158	-0.824136	0.908721	-0.71638	0.97114	0.778167	-0.891267	-0.90396	0.87405	0.800034	-0.798524	0.921341	0.935723	-0.958766	-0.942326	0.835583	0.900064	0.848924	0.952669	0.744192	0.774644	-0.910136	0.963456	0.91484	-0.899953	0.787603	0.848766	0.813689	0.880894	-0.75849	0.987647	-0.84537	-0.795639	0.767638	-0.715763	0.743452	0.962154	0.947516	0.804623	0.940644	0.851756	0.939224
Unigene0008726	TRIM71; tripartite motif-containing protein 71 [EC:2.3.2.27]	0.957059	0.924259	0.843288	0.738982	-0.855509	0.753802	-0.682945	-0.830882	0.888764	-0.699408	0.974606	0.789811	-0.876515	-0.888555	0.889365	0.786247	-0.774083	0.917583	0.927779	-0.952562	-0.923319	0.812418	0.889915	0.823296	0.946694	0.71275	0.739665	-0.890316	0.955755	0.910766	-0.87616	0.767973	0.848796	0.825121	0.888806	-0.762719	0.983488	-0.843468	-0.781203	0.756806	-0.703863	0.727098	0.957397	0.951352	0.806284	0.936788	0.852091	0.925815
Unigene0008617	-	-0.973495	-0.94296	-0.923277	-0.786316	0.840585	-0.793845	0.753967	0.739413	-0.94632	0.764058	-0.930673	-0.770526	0.911618	0.90655	-0.826196	-0.862735	0.801591	-0.94589	-0.960617	0.988102	0.941948	-0.931092	-0.939947	-0.900836	-0.96768	-0.794996	-0.859391	0.932605	-0.969271	-0.939814	0.925283	-0.824722	-0.805539	-0.72347	-0.927358	0.755484	-0.967382	0.810498	0.81566	-0.842375	0.77195	-0.761485	-0.96844	-0.922235	-0.84039	-0.941607	-0.789132	-0.96491
Unigene0010770	E3.2.1.14; chitinase [EC:3.2.1.14]	-0.9507	-0.91501	-0.8701	-0.746634	0.87792	-0.707269	0.744264	0.7801	-0.858046	0.623439	-0.897114	-0.71775	0.840635	0.796459	-0.811138	-0.826413	0.781815	-0.910987	-0.939644	0.98942	0.908202	-0.899647	-0.921672	-0.849276	-0.953736	-0.705064	-0.795873	0.835287	-0.937575	-0.947607	0.816233	-0.796701	-0.757837	-0.620301	-0.95878	0.825615	-0.943846	0.850352	0.849888	-0.743587	0.818163	-0.62694	-0.940969	-0.858338	-0.917605	-0.949421	-0.701313	-0.929996
Unigene0010106	-	-0.989017	-0.971782	-0.887256	-0.816185	0.800028	-0.817871	0.674007	0.766209	-0.945279	0.787611	-0.935963	-0.81306	0.945662	0.933661	-0.885286	-0.832644	0.757891	-0.939382	-0.975246	0.979454	0.920571	-0.894231	-0.954452	-0.861161	-0.981132	-0.743659	-0.799045	0.925839	-0.96765	-0.949855	0.922855	-0.823212	-0.877474	-0.795092	-0.917185	0.719938	-0.987957	0.805023	0.763468	-0.851611	0.710755	-0.770582	-0.968428	-0.953174	-0.782839	-0.954727	-0.864239	-0.934806
Unigene0007974	serB, PSPH; phosphoserine phosphatase [EC:3.1.3.3]	0.975525	0.937313	0.918577	0.83566	-0.828214	0.854875	-0.712851	-0.811718	0.916914	-0.726489	0.94175	0.772762	-0.886822	-0.904225	0.844287	0.891895	-0.806153	0.921684	0.951222	-0.958548	-0.930455	0.88952	0.922123	0.882843	0.966174	0.803049	0.83591	-0.904072	0.958941	0.940432	-0.906494	0.872793	0.832593	0.781949	0.91439	-0.702452	0.969859	-0.856316	-0.804193	0.78916	-0.758966	0.712594	0.991892	0.939587	0.784294	0.971006	0.834555	0.962841
Unigene0018938	CES2; carboxylesterase 2 [EC:3.1.1.1 3.1.1.84 3.1.1.56]	-0.922114	-0.888619	-0.923571	-0.748361	0.816288	-0.756278	0.785147	0.650711	-0.914121	0.732867	-0.863492	-0.707733	0.858749	0.852832	-0.736813	-0.863109	0.796634	-0.900883	-0.912436	0.9631	0.918764	-0.944142	-0.898288	-0.901401	-0.917368	-0.812662	-0.900832	0.898477	-0.921041	-0.893858	0.89835	-0.821643	-0.71885	-0.60889	-0.902037	0.730478	-0.905366	0.760084	0.817704	-0.812049	0.786902	-0.7099	-0.923977	-0.843408	-0.856457	-0.892879	-0.668586	-0.95559
Unigene0011117	-	-0.969874	-0.933601	-0.927438	-0.790772	0.851165	-0.797118	0.759177	0.744799	-0.938202	0.752077	-0.937199	-0.771978	0.896348	0.898065	-0.824939	-0.873553	0.804092	-0.946472	-0.954779	0.98749	0.940682	-0.928024	-0.931518	-0.900528	-0.964241	-0.800358	-0.861082	0.926483	-0.96825	-0.937571	0.918298	-0.827287	-0.794256	-0.724405	-0.936269	0.759305	-0.964061	0.817712	0.822086	-0.833436	0.78151	-0.749464	-0.974145	-0.923904	-0.851473	-0.943258	-0.778436	-0.972055
Unigene0020540	GAPDH, gapA; glyceraldehyde 3-phosphate dehydrogenase (phosphorylating) [EC:1.2.1.12]	-0.915701	-0.88787	-0.889681	-0.776856	0.791064	-0.752215	0.724615	0.635294	-0.875672	0.709966	-0.839586	-0.734617	0.845711	0.823559	-0.766368	-0.849624	0.739501	-0.877498	-0.906598	0.966564	0.879296	-0.92349	-0.895558	-0.853233	-0.91289	-0.750867	-0.858999	0.848743	-0.894994	-0.896444	0.853951	-0.827314	-0.733871	-0.595506	-0.930579	0.717455	-0.896087	0.742698	0.786209	-0.795109	0.765126	-0.645475	-0.912189	-0.830335	-0.871063	-0.897495	-0.638175	-0.934895
Unigene0011602	-	-0.911078	-0.894529	-0.830842	-0.825413	0.728401	-0.778254	0.587861	0.587637	-0.865158	0.784357	-0.862924	-0.863665	0.869266	0.862151	-0.874997	-0.804929	0.61769	-0.875125	-0.897307	0.960574	0.819604	-0.855883	-0.88006	-0.767061	-0.903714	-0.662285	-0.764105	0.837295	-0.876635	-0.874385	0.848309	-0.787938	-0.811277	-0.723737	-0.951425	0.660251	-0.906151	0.666423	0.670047	-0.845264	0.644103	-0.66833	-0.904458	-0.893282	-0.831199	-0.876656	-0.689931	-0.906255
Unigene0009846	-	-0.948548	-0.929589	-0.889897	-0.831949	0.760702	-0.816011	0.662259	0.641645	-0.922618	0.808243	-0.887969	-0.8302	0.91007	0.906258	-0.852319	-0.849019	0.704289	-0.910328	-0.936495	0.976252	0.880654	-0.908934	-0.920412	-0.842781	-0.940359	-0.745412	-0.832087	0.897968	-0.922605	-0.909515	0.907499	-0.829848	-0.823257	-0.731557	-0.938132	0.677712	-0.93764	0.722064	0.728813	-0.868288	0.696606	-0.72906	-0.940492	-0.912722	-0.816351	-0.911462	-0.747747	-0.941239
Unigene0000050	-	-0.957649	-0.934097	-0.912083	-0.819498	0.789395	-0.824618	0.705269	0.676458	-0.934428	0.798542	-0.906517	-0.809955	0.910601	0.917913	-0.841218	-0.865389	0.754932	-0.913505	-0.939763	0.980946	0.916239	-0.916558	-0.919589	-0.872404	-0.946762	-0.787284	-0.865122	0.916549	-0.937511	-0.912582	0.928591	-0.853847	-0.823605	-0.738004	-0.924716	0.688866	-0.95167	0.756495	0.764642	-0.847896	0.720166	-0.734117	-0.956473	-0.916443	-0.823371	-0.925784	-0.756829	-0.965485
Unigene0018229	-	-0.910783	-0.863879	-0.939686	-0.659357	0.884484	-0.702835	0.893134	0.748929	-0.894182	0.618684	-0.858394	-0.568743	0.811097	0.802023	-0.642918	-0.862504	0.913847	-0.883783	-0.89737	0.937734	0.969988	-0.945251	-0.880123	-0.951289	-0.907936	-0.866472	-0.93431	0.890091	-0.929482	-0.892268	0.879122	-0.823187	-0.652687	-0.528357	-0.841296	0.786695	-0.89656	0.854498	0.917707	-0.709398	0.871966	-0.676367	-0.91925	-0.788111	-0.861917	-0.902543	-0.653411	-0.957357
Unigene0000824	argG, ASS1; argininosuccinate synthase [EC:6.3.4.5]	-0.980379	-0.964121	-0.851582	-0.818761	0.771368	-0.818058	0.616625	0.799651	-0.926616	0.77119	-0.932701	-0.808545	0.938295	0.924437	-0.895116	-0.804905	0.724593	-0.933594	-0.969314	0.942128	0.884393	-0.851167	-0.947122	-0.825881	-0.974456	-0.7006	-0.729205	0.906386	-0.958223	-0.946065	0.894585	-0.785498	-0.88923	-0.833594	-0.892595	0.69664	-0.978689	0.808077	0.724606	-0.84322	0.67619	-0.77901	-0.956927	-0.964318	-0.713645	-0.94693	-0.92393	-0.888766
Unigene0015111	TP53INP2; tumor protein p53-inducible nuclear protein 2	0.976725	0.935406	0.903297	0.789881	-0.866194	0.803924	-0.730622	-0.835656	0.916318	-0.707621	0.966807	0.767425	-0.883127	-0.89275	0.853155	0.85963	-0.81292	0.943318	0.954558	-0.96616	-0.938801	0.878338	0.922665	0.878696	0.970353	0.777161	0.805017	-0.910189	0.975344	0.944694	-0.895799	0.818367	0.822036	0.784931	0.919178	-0.762367	0.980529	-0.870922	-0.82192	0.787754	-0.770655	0.73578	0.98746	0.948717	0.813556	0.964347	0.846034	0.954806
Unigene0014867	AFMID; arylformamidase [EC:3.5.1.9]	-0.957626	-0.931623	-0.895766	-0.832411	0.788001	-0.822765	0.671014	0.678192	-0.92756	0.804842	-0.922746	-0.844148	0.907604	0.916206	-0.872217	-0.8557	0.719299	-0.927586	-0.941154	0.98017	0.89395	-0.89854	-0.918456	-0.847817	-0.948669	-0.753821	-0.823821	0.909957	-0.939851	-0.915352	0.914038	-0.823613	-0.831443	-0.771938	-0.945827	0.696283	-0.953723	0.747603	0.740861	-0.865699	0.703426	-0.744382	-0.959153	-0.940366	-0.822701	-0.922475	-0.776747	-0.953877
Unigene0011952	-	0.93562	0.899085	0.824989	0.652564	-0.886576	0.674301	-0.721837	-0.822921	0.888094	-0.680165	0.98254	0.751824	-0.85952	-0.867299	0.857028	0.737186	-0.787428	0.929819	0.91071	-0.941715	-0.929464	0.800078	0.871235	0.824904	0.928096	0.698224	0.718527	-0.901265	0.960576	0.889478	-0.867476	0.685806	0.802322	0.798043	0.862266	-0.819055	0.97193	-0.834528	-0.797467	0.752947	-0.71208	0.766809	0.929708	0.936777	0.824092	0.898396	0.839886	0.907194
Unigene0008062	ZNF362_384, LIN-29; zinc finger protein 362/384	-0.986685	-0.986504	-0.858655	-0.836391	0.740971	-0.810846	0.620461	0.736901	-0.9289	0.779992	-0.871769	-0.794087	0.962066	0.910221	-0.873847	-0.81083	0.710927	-0.913811	-0.985328	0.97071	0.879682	-0.903416	-0.979167	-0.833697	-0.983505	-0.690108	-0.771613	0.889054	-0.941137	-0.96357	0.890454	-0.828554	-0.889174	-0.736382	-0.913748	0.690378	-0.96864	0.777509	0.73021	-0.857325	0.693546	-0.735682	-0.938406	-0.913482	-0.750154	-0.953606	-0.853312	-0.888146
Unigene0010014	glyA, SHMT; glycine hydroxymethyltransferase [EC:2.1.2.1]	-0.867739	-0.868985	-0.771053	-0.857945	0.598737	-0.803153	0.452235	0.475032	-0.84318	0.85314	-0.805312	-0.916801	0.874114	0.876148	-0.891447	-0.758597	0.492054	-0.825605	-0.85697	0.906157	0.731488	-0.800242	-0.844364	-0.687076	-0.856081	-0.597623	-0.699562	0.807067	-0.81406	-0.81763	0.83409	-0.758193	-0.837184	-0.767273	-0.909801	0.531664	-0.859225	0.544421	0.531272	-0.882364	0.512502	-0.67498	-0.852259	-0.887097	-0.721846	-0.815519	-0.695644	-0.843139
Unigene0016078	-	-0.989123	-0.972589	-0.896242	-0.789874	0.804704	-0.804255	0.70235	0.768957	-0.962964	0.793249	-0.933227	-0.782963	0.9549	0.939679	-0.858146	-0.826284	0.782432	-0.948351	-0.979443	0.972894	0.933949	-0.907274	-0.960777	-0.882897	-0.982115	-0.762581	-0.811995	0.946258	-0.977022	-0.949902	0.937565	-0.807533	-0.863649	-0.780517	-0.894553	0.730378	-0.986357	0.80873	0.777331	-0.861149	0.722214	-0.804873	-0.962566	-0.946649	-0.767667	-0.946349	-0.878313	-0.93014
Unigene0013107	-	0.851097	0.793576	0.775363	0.594301	-0.875044	0.6286	-0.687281	-0.761831	0.819614	-0.644848	0.987131	0.758237	-0.754943	-0.817222	0.829283	0.698803	-0.72922	0.888316	0.812873	-0.874716	-0.871156	0.704452	0.756196	0.758091	0.839388	0.672827	0.660016	-0.856209	0.903327	0.790014	-0.817224	0.599552	0.720514	0.828533	0.823815	-0.781343	0.906641	-0.769677	-0.738194	0.70163	-0.65038	0.739729	0.887462	0.924221	0.807319	0.813218	0.772017	0.883161
Unigene0018829	EEF1A; elongation factor 1-alpha	-0.993677	-0.967371	-0.882997	-0.806584	0.835938	-0.798399	0.694007	0.849881	-0.913988	0.698011	-0.931875	-0.752839	0.913341	0.883294	-0.860296	-0.840299	0.791239	-0.938137	-0.982346	0.970124	0.920895	-0.890228	-0.962015	-0.865253	-0.992077	-0.731011	-0.775875	0.891066	-0.97286	-0.976773	0.875534	-0.823422	-0.851634	-0.752603	-0.922204	0.761699	-0.985589	0.87651	0.810975	-0.794716	0.768435	-0.7206	-0.975755	-0.931506	-0.790211	-0.982719	-0.870692	-0.919364
Unigene0009356	-	0.979834	0.951488	0.865814	0.793606	-0.828301	0.798584	-0.668918	-0.83522	0.91333	-0.72547	0.957461	0.789545	-0.908032	-0.903851	0.885887	0.819041	-0.768878	0.936249	0.961129	-0.955834	-0.91372	0.851176	0.932151	0.8428	0.973483	0.723795	0.751062	-0.901704	0.967888	0.946099	-0.886924	0.794494	0.863736	0.817393	0.905175	-0.741952	0.986326	-0.849559	-0.775915	0.800752	-0.719932	0.748611	0.971523	0.95902	0.770692	0.959141	0.890321	0.918378
Unigene0017801	ND1; NADH-ubiquinone oxidoreductase chain 1 [EC:7.1.1.2]	-0.978131	-0.959823	-0.897285	-0.786126	0.816738	-0.793358	0.714904	0.736822	-0.943546	0.780003	-0.926961	-0.794414	0.933619	0.923262	-0.859467	-0.832606	0.779237	-0.928974	-0.962009	0.990009	0.938372	-0.908251	-0.941658	-0.875672	-0.968843	-0.764304	-0.836382	0.927465	-0.961315	-0.935153	0.928853	-0.829937	-0.850851	-0.751973	-0.913611	0.73534	-0.980338	0.795516	0.787063	-0.836968	0.727923	-0.75533	-0.959208	-0.92764	-0.823965	-0.942937	-0.807543	-0.953063
Unigene0004336	-	-0.982908	-0.94831	-0.918219	-0.731409	0.885774	-0.748475	0.798332	0.825338	-0.945006	0.702481	-0.942485	-0.7003	0.906078	0.883265	-0.797108	-0.84054	0.857312	-0.960532	-0.97422	0.978455	0.966529	-0.927963	-0.953419	-0.921708	-0.981846	-0.792454	-0.838301	0.935736	-0.992504	-0.961305	0.909202	-0.791095	-0.788165	-0.699247	-0.90089	0.816748	-0.978714	0.877043	0.868101	-0.805621	0.817785	-0.774405	-0.968169	-0.911553	-0.833439	-0.95539	-0.830923	-0.94602
Unigene0011473	-	0.944248	0.903106	0.857045	0.724202	-0.871622	0.754461	-0.716117	-0.836918	0.879545	-0.676003	0.975234	0.762644	-0.849361	-0.876948	0.859452	0.802371	-0.804438	0.905562	0.909334	-0.942687	-0.936233	0.810527	0.867452	0.83798	0.931951	0.746869	0.766899	-0.887601	0.949775	0.894872	-0.876615	0.782123	0.819998	0.809494	0.874369	-0.759225	0.972558	-0.856872	-0.803575	0.726014	-0.722638	0.708992	0.959372	0.936931	0.813369	0.932188	0.825017	0.941135
Unigene0001235	-	-0.978907	-0.956872	-0.873136	-0.835287	0.797548	-0.823623	0.642681	0.756862	-0.92053	0.777889	-0.942608	-0.845209	0.922523	0.920032	-0.909213	-0.835106	0.72455	-0.931515	-0.960653	0.97818	0.89813	-0.871062	-0.935528	-0.831956	-0.970584	-0.720045	-0.775307	0.901559	-0.954204	-0.939794	0.900477	-0.820606	-0.876918	-0.814276	-0.939663	0.71121	-0.98113	0.794033	0.743233	-0.84151	0.695507	-0.739106	-0.970331	-0.961492	-0.797984	-0.951771	-0.844647	-0.935561
Unigene0001952	-	-0.978794	-0.958721	-0.897628	-0.760167	0.836205	-0.755907	0.742881	0.75254	-0.940652	0.745189	-0.913035	-0.749503	0.926837	0.892793	-0.827443	-0.824894	0.794661	-0.941496	-0.972276	0.991237	0.937755	-0.928289	-0.957775	-0.888231	-0.976087	-0.753355	-0.830225	0.920582	-0.968722	-0.952772	0.907706	-0.802695	-0.817727	-0.694998	-0.918279	0.779625	-0.972529	0.815285	0.816989	-0.834253	0.769566	-0.755876	-0.950233	-0.904574	-0.839533	-0.943505	-0.798442	-0.936847
Unigene0007731	-	-0.945689	-0.920393	-0.91499	-0.770906	0.803758	-0.774591	0.747931	0.662193	-0.938948	0.778812	-0.887138	-0.756072	0.901348	0.891606	-0.789083	-0.849651	0.77343	-0.923625	-0.937912	0.974816	0.918044	-0.938751	-0.923624	-0.891492	-0.940181	-0.789919	-0.872344	0.921445	-0.940152	-0.91182	0.919173	-0.811322	-0.772569	-0.671964	-0.91182	0.727677	-0.933057	0.75384	0.790178	-0.853913	0.754176	-0.755246	-0.935494	-0.885308	-0.83458	-0.904569	-0.733296	-0.949517
Unigene0011928	ACSF3; malonyl-CoA/methylmalonyl-CoA synthetase [EC:6.2.1.76 6.2.1.-]	0.955421	0.927509	0.834554	0.666766	-0.866425	0.671501	-0.720645	-0.818151	0.918455	-0.701527	0.956716	0.729039	-0.898804	-0.870527	0.838189	0.737677	-0.7803	0.960054	0.949539	-0.946599	-0.918079	0.846305	0.923759	0.845181	0.955942	0.685921	0.713317	-0.917711	0.978079	0.928403	-0.870838	0.666209	0.80068	0.757994	0.871772	-0.834974	0.971258	-0.832177	-0.798569	0.810344	-0.73578	0.813697	0.924691	0.931194	0.797203	0.905352	0.877172	0.879049
Unigene0014993	-	0.972304	0.931138	0.886111	0.754124	-0.876384	0.773498	-0.735325	-0.86568	0.909117	-0.681527	0.969212	0.739146	-0.877418	-0.880863	0.843097	0.832206	-0.823978	0.942242	0.95128	-0.952779	-0.940609	0.860581	0.918434	0.873638	0.967255	0.761461	0.778856	-0.906593	0.977744	0.942452	-0.883498	0.787804	0.816087	0.782493	0.895808	-0.782002	0.980686	-0.887406	-0.8294	0.767687	-0.771311	0.74332	0.976829	0.942661	0.799199	0.958618	0.866492	0.935178
Unigene0012114	-	0.9161	0.869376	0.840478	0.709492	-0.863404	0.737943	-0.694506	-0.778235	0.870287	-0.703786	0.98843	0.804059	-0.826719	-0.877437	0.871733	0.784398	-0.760078	0.906128	0.877814	-0.93237	-0.911622	0.782357	0.829577	0.809681	0.901768	0.731147	0.745694	-0.887832	0.934536	0.855901	-0.874043	0.735401	0.798867	0.840725	0.878547	-0.749009	0.954078	-0.80276	-0.763916	0.746362	-0.68315	0.728593	0.944912	0.951093	0.823007	0.891001	0.798238	0.939959
Unigene0013328	-	-0.974015	-0.946381	-0.9294	-0.850174	0.799466	-0.855474	0.715891	0.736465	-0.927385	0.759057	-0.901679	-0.779039	0.905349	0.905813	-0.829567	-0.899587	0.787164	-0.911122	-0.956022	0.978913	0.925009	-0.929446	-0.937265	-0.890035	-0.965142	-0.806091	-0.876543	0.903366	-0.944872	-0.940853	0.917017	-0.898156	-0.827494	-0.723355	-0.930227	0.686781	-0.957901	0.810743	0.795637	-0.818971	0.759185	-0.700128	-0.977194	-0.910208	-0.810742	-0.962397	-0.775839	-0.969674
[truncated: 2 more columns]
