# Supplementary material for: The Multifaceted Effects of Short-Term Acute Hypoxia Stress: Insights into the Tolerance Mechanism of Propsilocerus akamusi (Diptera: Chironomidae)
Source: Insects. 2023 Oct 3;14(10):800. doi: 10.3390/insects14100800 (PMC10607839; doi:10.3390/insects14100800)
Supplement: Supplementary file 1 [file insects-14-00800-s001.zip › Supplementary files/S4.xlsx]

## Sheet: S4
	NEG_M289T498	NEG_M165T103	NEG_M175T78	NEG_M157T88_2	NEG_M128T83	NEG_M140T81	NEG_M195T83	NEG_M159T134	NEG_M172T79	NEG_M135T357	NEG_M182T90	NEG_M119T91	NEG_M331T836	NEG_M191T787	NEG_M145T107	NEG_M112T95	NEG_M258T80	NEG_M347T76	NEG_M194T382	NEG_M146T89	NEG_M115T79	NEG_M145T77	NEG_M188T498	NEG_M317T77	NEG_M121T382_1	NEG_M156T87	NEG_M176T77	NEG_M144T113	NEG_M163T90	NEG_M135T499	NEG_M169T77	NEG_M595T95_4	NEG_M160T90	NEG_M148T126	NEG_M103T84	NEG_M147T81	NEG_M244T93	NEG_M155T103	NEG_M217T90_3	NEG_M173T78	NEG_M290T92	NEG_M389T79	NEG_M111T122	NEG_M204T366	NEG_M424T795	NEG_M88T37	NEG_M119T88	NEG_M255T79	NEG_M195T594
Unigene0002770	0.00154505	0.00331515	0.00338206	0.0243706	0.0183244	0.0244156	0.0360651	0.0510399	0.00346386	0.0397117	0.0060715	0.0366646	0.00724245	0.00840716	0.0242808	0.0086026	0.0252523	0.00377742	0.0022046	0.00059684	0.00328358	0.00254723	0.00319179	0.00614047	0.00177877	0.0241342	0.00858715	0.00526827	0.00221519	0.00302275	0.00517035	0.0134303	0.0287247	0.0683485	0.00294967	0.0423336	0.0023148	0.0242443	0.0202207	0.0189882	0.0278722	0.0506312	0.00154505	0.00720984	0.0133326	0.00261144	0.0424705	0.00120501	0.00233737
Unigene0008527	0.000763157	0.00142459	0.0120492	0.0123308	0.0321953	0.0187059	0.10966	0.0401849	0.00503839	0.0313734	0.00476066	0.0150308	0.00343344	0.00556035	0.0050628	0.01747	0.0596223	0.00377742	0.00118132	0.00086999	0.0100855	0.00904203	0.002043	0.0209322	0.000905407	0.0616858	0.0358993	0.00896839	0.00256864	0.00196158	0.00903793	0.0189882	0.00858433	0.0276162	0.0019659	0.0570468	0.00108637	0.0287987	0.0464878	0.013941	0.060317	0.0495566	0.00159396	0.00232313	0.0274732	0.00179712	0.0163089	0.00471356	0.00375689
Unigene0011075	0.000763157	0.00182565	0.0102172	0.0304172	0.0163682	0.026126	0.0594375	0.01747	0.00493281	0.0494372	0.00194645	0.0296973	0.00517358	0.00529704	0.00875234	0.020568	0.0253775	0.0045823	0.00187314	0.00125585	0.00263334	0.0133534	0.00377742	0.0135176	0.00116954	0.0405264	0.0283097	0.00593925	0.00151376	0.00281878	0.00621253	0.0185427	0.0100794	0.0244816	0.0071061	0.0411124	0.000413822	0.0130124	0.025425	0.0320471	0.0475845	0.0480098	0.00116745	0.00257064	0.025425	0.00143311	0.0124447	0.00272488	0.00254723
Unigene0017040	0.000720191	0.00151818	0.011908	0.0169732	0.0225011	0.0268124	0.0831937	0.0253581	0.00831415	0.0610781	0.00647793	0.0294227	0.00598938	0.0134812	0.00958062	0.0167831	0.044147	0.00430634	0.000905407	0.000720191	0.00858354	0.00714763	0.00155232	0.0184086	0.000700167	0.0656837	0.0354318	0.0144364	0.00246687	0.000887902	0.0163507	0.017836	0.0142843	0.0522916	0.00155232	0.0376986	0.00125585	0.0163682	0.0287044	0.0252624	0.0360614	0.0765496	0.00162325	0.00528676	0.01888	0.000844664	0.022807	0.00528676	0.00166442
Unigene0002062	0.000904525	0.0018593	0.00909198	0.0165588	0.0245494	0.0239394	0.0776594	0.042794	0.00529474	0.0384782	0.00527706	0.0208689	0.00493281	0.00835056	0.00894214	0.0150209	0.047946	0.00351004	0.0013695	0.000526373	0.00765071	0.00582788	0.0021625	0.0165013	0.00101087	0.0528071	0.0268235	0.00914335	0.00241243	0.00186916	0.00968791	0.0185427	0.015053	0.0436388	0.0014488	0.0437101	0.00143311	0.0260243	0.0338506	0.0164512	0.0431146	0.0562348	0.00160801	0.00381347	0.0170806	0.00184601	0.0268235	0.003309	0.00256864
Unigene0005170	0.000393209	0.0014867	0.00361364	0.0258098	0.013941	0.0228734	0.0349446	0.013941	0.00256869	0.0560566	0.00380887	0.0565793	0.00459245	0.00756016	0.0243706	0.00985227	0.0144206	0.00205455	0.000526373	0.0013907	0.00221835	0.00305201	0.00107849	0.00416636	0.000393209	0.0250338	0.0168573	0.00399481	0.000560716	0.000720191	0.00578216	0.0163682	0.0216491	0.0522164	0.00574304	0.0330179	0.000879138	0.00698053	0.0135797	0.0231894	0.020952	0.0372877	0.000720191	0.00459055	0.029085	0.000720191	0.0111494	0.00287999	0.00135277
Unigene0003009	0.000720191	0.0023644	0.00594369	0.045456	0.00716392	0.0423549	0.0252742	0.00562675	0.00612974	0.115007	0.0051437	0.099009	0.00966094	0.0186012	0.0340804	0.0156917	0.00835056	0.00336176	0.000941412	0.00172368	0.00172211	0.00458825	0.00172022	0.00469503	0.000648536	0.0317236	0.0212024	0.00862034	0.000841718	0.000720191	0.0134318	0.0208834	0.0308365	0.0888478	0.00804923	0.0189966	0.00124016	0.00256864	0.00593925	0.0464878	0.0124719	0.0603385	0.00149966	0.0108249	0.0210255	0.00069035	0.0181603	0.00441577	0.000673264
Unigene0000051	0.00151848	0.00298542	0.00283963	0.0250115	0.0207194	0.0248914	0.0313932	0.0477495	0.00351004	0.047481	0.0109377	0.0550568	0.00703121	0.0109693	0.0349446	0.00760081	0.0206774	0.00466938	0.00179377	0.00086999	0.00326681	0.00142459	0.00231669	0.00446375	0.00160697	0.0216871	0.00638551	0.00614047	0.00249343	0.0023644	0.00601942	0.0106405	0.0330748	0.101336	0.00430058	0.0440899	0.00293125	0.0209653	0.0166417	0.0215613	0.0218279	0.0562433	0.00196158	0.0123014	0.0171503	0.00234733	0.0444419	0.0018663	0.00219306
Unigene0001265	0.000552261	0.000879138	0.00544207	0.0217623	0.0269701	0.0224881	0.0513483	0.0399595	0.00256864	0.0350395	0.00883316	0.0381226	0.00241243	0.00538742	0.0187941	0.0139488	0.0276162	0.00444503	0.000763157	0.000639575	0.00338206	0.00258104	0.00104223	0.00746905	0.000720191	0.0333667	0.013614	0.00501678	0.00187814	0.00155232	0.00458109	0.0112334	0.0143718	0.061514	0.00503454	0.0493038	0.00116954	0.0222593	0.0250222	0.0173787	0.0366514	0.045744	0.00188218	0.00705273	0.0248814	0.00154505	0.0234089	0.00294967	0.00257618
Unigene0003388	0.00156018	0.00321227	0.0146612	0.048131	0.011908	0.041468	0.0566414	0.0187088	0.00594369	0.0531356	0.000922733	0.029003	0.00746628	0.00664442	0.00827336	0.030249	0.027816	0.00380887	0.00303209	0.00162617	0.00288158	0.0193646	0.00638804	0.0171191	0.00206398	0.0494372	0.0383427	0.00566441	0.00148886	0.00476066	0.00760993	0.0350395	0.0140118	0.0209653	0.00856729	0.030249	0.000526373	0.0156285	0.0267639	0.0335686	0.0532987	0.0396593	0.00188923	0.00224376	0.0215746	0.00302624	0.0133271	0.00350627	0.00343344
Unigene0006489	0.00865644	0.0180506	0.0180506	0.0349446	0.0227226	0.025366	0.0896912	0.0377786	0.0203166	0.0661662	0.00200488	0.0222313	0.0306905	0.0127565	0.012403	0.0210344	0.0462288	0.0157087	0.0180269	0.00714763	0.0100855	0.0409326	0.030249	0.0313932	0.0121071	0.0409326	0.0380267	0.0172683	0.00893331	0.0212994	0.0147526	0.0250327	0.0264181	0.0141447	0.0122757	0.0861279	0.00458825	0.0296427	0.0489308	0.0616606	0.0871006	0.0905907	0.00278372	0.0036056	0.0300299	0.00854743	0.0379304	0.00273565	0.0101212
Unigene0000321	0.000526373	0.00143311	0.0096499	0.0347232	0.0146692	0.0308894	0.0528586	0.0142407	0.00351253	0.050048	0.00199491	0.0367964	0.00392765	0.00562675	0.0113284	0.0222313	0.0231391	0.0026677	0.00103707	0.00135563	0.00258104	0.0100855	0.00230729	0.0108219	0.000720191	0.0421256	0.0310321	0.00458109	0.000770934	0.00179712	0.00625521	0.0252826	0.0122316	0.0287247	0.00729953	0.0320016	0.000393209	0.010834	0.0224881	0.0259957	0.0399391	0.0356161	0.00125585	0.00256864	0.0282907	0.00142459	0.00768194	0.00395267	0.0023644
Unigene0000653	0.00184601	0.00377742	0.00458825	0.0243566	0.0201077	0.027264	0.042794	0.0599845	0.00403148	0.0377934	0.00638836	0.0318362	0.00762652	0.00946973	0.0218826	0.0106405	0.0329782	0.00351004	0.00241243	0.000648632	0.00492215	0.00293088	0.00340925	0.00858433	0.002043	0.0304645	0.0123308	0.00612974	0.00254723	0.00333678	0.0065023	0.0182582	0.0297851	0.0676959	0.0023644	0.041303	0.00262841	0.0292178	0.0245136	0.0163682	0.0313932	0.0494372	0.00196158	0.006894	0.0124719	0.00340925	0.0447712	0.00177108	0.00279217
Unigene0001727	0.00139811	0.00286864	0.00428385	0.0229283	0.0204579	0.0239394	0.044793	0.0553104	0.00278372	0.0307511	0.00465311	0.0273501	0.00538742	0.00606792	0.0181603	0.0108249	0.0319707	0.00279882	0.00188218	0.000556599	0.00413801	0.00314947	0.0029263	0.00792214	0.00161054	0.0287247	0.0126737	0.00424019	0.00187309	0.00306872	0.00451563	0.0181297	0.0242281	0.0507716	0.00261144	0.0433106	0.00187625	0.0287247	0.0261195	0.0133335	0.0354767	0.0394882	0.00154505	0.00453394	0.015632	0.00306872	0.0336452	0.00159396	0.00293125
Unigene0016706	0.00101087	0.00167455	0.00617297	0.0182387	0.0330783	0.0174901	0.0708707	0.0626363	0.00179712	0.017398	0.00479145	0.0182387	0.00228507	0.00241243	0.0108806	0.0149854	0.0430927	0.00329356	0.00156044	0.00086537	0.00526827	0.0048434	0.00250623	0.0113117	0.00148886	0.034007	0.0174634	0.00294967	0.00208653	0.00352531	0.00257618	0.017579	0.0121071	0.0299954	0.00451563	0.0656837	0.00135563	0.0384755	0.0423919	0.00812246	0.0606378	0.0287987	0.00180259	0.00257064	0.0294316	0.00343298	0.0193963	0.00254723	0.00547774
Unigene0014515	0.00086537	0.00252601	0.00366542	0.025425	0.0142435	0.0265363	0.0367198	0.0366514	0.00256864	0.0392043	0.00339099	0.0347896	0.00550506	0.00726619	0.0197761	0.0101426	0.0246769	0.00172022	0.00116954	0.000526373	0.00311379	0.00263334	0.00205471	0.00584602	0.000904525	0.0278334	0.0143068	0.00375689	0.000941412	0.00181755	0.00514474	0.0208689	0.0261223	0.0530886	0.00249616	0.031454	0.00143311	0.018958	0.0189719	0.014605	0.0258056	0.0358618	0.00101711	0.00399481	0.0150308	0.00216737	0.025836	0.00172368	0.0018593
Unigene0010358	0.00120361	0.00329952	0.00272488	0.050875	0.00706836	0.0414239	0.0148087	0.022807	0.0028329	0.0689719	0.00468345	0.0833471	0.00843053	0.0122757	0.0409326	0.0121484	0.0071932	0.00258104	0.00161054	0.000945646	0.000787869	0.00204531	0.00256864	0.00231765	0.00125585	0.0179803	0.00764497	0.00352531	0.000770934	0.00206398	0.00538742	0.0206018	0.0398315	0.0955898	0.00764958	0.0211805	0.00172022	0.00858433	0.00605006	0.0302224	0.0133534	0.0407994	0.00162336	0.0106405	0.0136307	0.00217341	0.0316194	0.00166442	0.00116954
Unigene0007460	0.0013907	0.00298542	0.0112515	0.0413933	0.0126228	0.0333984	0.0524572	0.0189575	0.0050628	0.0495566	0.00104223	0.0296381	0.00710926	0.00555049	0.0095529	0.0243502	0.0246488	0.00391418	0.00283289	0.00160801	0.00251696	0.0166778	0.00598938	0.013941	0.00188218	0.0397117	0.0306045	0.00492492	0.00142459	0.00453345	0.00600261	0.0271981	0.0139488	0.021163	0.00856729	0.0353368	0.000526373	0.0146612	0.0252742	0.032544	0.0497902	0.0399391	0.0014867	0.00221835	0.0232033	0.00257013	0.0134753	0.00261144	0.00316523
Unigene0008726	0.00168689	0.00369417	0.015053	0.0414239	0.0127408	0.0366514	0.064353	0.017579	0.0073975	0.0565438	0.000904525	0.026663	0.00914335	0.00742418	0.00732285	0.0275289	0.0307414	0.00426224	0.00340255	0.00188218	0.00375781	0.0214215	0.00726178	0.0189966	0.00228507	0.0510177	0.0412604	0.00722266	0.00175093	0.00486972	0.00919769	0.0324607	0.0139488	0.0187755	0.0073975	0.034075	0.000677757	0.0150308	0.0288357	0.0358228	0.0547779	0.0455526	0.00166442	0.00196227	0.0228719	0.00275729	0.0134177	0.00352531	0.00343298
Unigene0008617	0.000941412	0.00248808	0.00375781	0.027519	0.0156352	0.0256274	0.0366514	0.0413145	0.00229763	0.0336371	0.00319179	0.031656	0.00478525	0.00528676	0.0185546	0.0114626	0.0239635	0.0023148	0.00154505	0.000526373	0.00254378	0.00315054	0.00258104	0.00590477	0.00119363	0.0253775	0.0121071	0.00303472	0.00113508	0.00258104	0.00359052	0.0188134	0.0230423	0.0468551	0.00340925	0.0361789	0.00120361	0.0218031	0.0207194	0.0152209	0.0313624	0.0344488	0.00116954	0.00382587	0.0156574	0.00254723	0.0268203	0.00135563	0.0023644
Unigene0010770	0.00200407	0.00451563	0.0101469	0.0389326	0.0089892	0.0532191	0.0397117	0.0291567	0.0123204	0.0996652	0.0063113	0.0490682	0.015632	0.0250754	0.0217102	0.0185362	0.0287247	0.00484577	0.00258104	0.000526373	0.00513448	0.00604393	0.00387644	0.0138983	0.00184601	0.0542611	0.0252523	0.0167413	0.00271174	0.00221519	0.020611	0.0250327	0.0354767	0.101777	0.00160801	0.0186873	0.00241598	0.013694	0.0137883	0.0399175	0.0202513	0.0972824	0.00256864	0.0122757	0.00426224	0.00207	0.055776	0.00325304	0.000905407
Unigene0010106	0.000526373	0.00101087	0.00757987	0.020614	0.0243502	0.0203152	0.068938	0.0329782	0.00233737	0.0271981	0.00281701	0.0212771	0.00231669	0.00294967	0.00784882	0.0172683	0.0354767	0.00259697	0.000879138	0.000763157	0.00398967	0.00669386	0.00181141	0.0117938	0.000720191	0.0399047	0.0245494	0.00352531	0.00119363	0.00205471	0.00378989	0.0189966	0.00904203	0.0253718	0.00430058	0.048131	0.000526373	0.0231646	0.033824	0.0134812	0.0518449	0.0316501	0.00116954	0.00187129	0.0284994	0.00179712	0.0112179	0.00288158	0.00329356
Unigene0007974	0.000879138	0.00272488	0.00420019	0.016668	0.0181442	0.0128743	0.0509904	0.0215852	0.00432541	0.0457742	0.00254723	0.0311391	0.00762311	0.00551773	0.0148628	0.00703763	0.0228893	0.00387644	0.00196365	0.00161054	0.00321114	0.00730675	0.00382832	0.00824034	0.00125585	0.0235745	0.0166281	0.0055376	0.00160697	0.00257064	0.00528676	0.00975665	0.0172683	0.0287093	0.00458109	0.0553104	0.00109344	0.0126135	0.0233084	0.0268203	0.035176	0.0510502	0.000413822	0.00258104	0.028024	0.00104223	0.0168602	0.0014436	0.00218017
Unigene0018938	0.00382832	0.00741877	0.00374513	0.0383427	0.0206061	0.0359717	0.027816	0.0822207	0.00458825	0.0435091	0.0113252	0.0530779	0.0122295	0.0133039	0.042163	0.0113904	0.0250338	0.00590477	0.00471246	0.00143311	0.0041774	0.00240593	0.0061778	0.00584602	0.00428385	0.0213549	0.00590477	0.00616924	0.00394737	0.00674309	0.00617297	0.0193646	0.0486045	0.109917	0.00578216	0.0443193	0.00538742	0.0349094	0.0203166	0.0215288	0.0273501	0.0522164	0.00371847	0.0150308	0.0125872	0.00689921	0.0718062	0.00176453	0.00436084
Unigene0011117	0.00109344	0.00294967	0.00340925	0.0264336	0.0135405	0.0249467	0.0351237	0.0395585	0.00267472	0.037135	0.00272838	0.0313624	0.00641102	0.00619842	0.0187849	0.00962883	0.0233132	0.00229548	0.00179712	0.000526373	0.00257013	0.00338423	0.0031153	0.00593925	0.0013907	0.0242913	0.0118011	0.0034792	0.00116954	0.00271174	0.00421207	0.0183178	0.025525	0.0465204	0.00279217	0.0351227	0.00139092	0.0203166	0.0192758	0.0170887	0.0287819	0.0380144	0.000905407	0.00371847	0.0134996	0.00246687	0.0295828	0.00101087	0.00204531
Unigene0020540	0.00444473	0.00750193	0.00728953	0.0299954	0.0263725	0.0371215	0.0464878	0.0916956	0.00928487	0.0522135	0.0158299	0.0428566	0.014605	0.0189882	0.0329478	0.0138362	0.041303	0.00904203	0.00528676	0.0012556	0.008782	0.00375144	0.0065027	0.0132294	0.00466938	0.0375463	0.0121765	0.0139488	0.00659276	0.00640002	0.0130827	0.0183178	0.0431146	0.119944	0.00319943	0.0491884	0.00644544	0.0401744	0.0275289	0.0253718	0.033343	0.085451	0.0047344	0.0177185	0.0100292	0.00626845	0.0898339	0.00287999	0.00442188
Unigene0011602	0.00484266	0.0066455	0.017579	0.0187098	0.0450319	0.029628	0.125929	0.126059	0.0110257	0.028024	0.0114259	0.0113056	0.0103115	0.0115768	0.00940009	0.0231697	0.103574	0.00938794	0.0062872	0.00154505	0.0199164	0.0126737	0.00865644	0.0327228	0.00556816	0.0754054	0.0336352	0.0163682	0.00914335	0.00950546	0.0140438	0.027135	0.0216871	0.0467701	0.00196158	0.0765496	0.00530046	0.0729973	0.0710365	0.0146692	0.0861699	0.0719277	0.00549042	0.0068437	0.017519	0.00914335	0.0609272	0.00529704	0.00996624
Unigene0009846	0.00215475	0.00328358	0.00726178	0.0173787	0.0347232	0.0206443	0.0754054	0.0876405	0.00380483	0.0223906	0.00748958	0.0177354	0.00492987	0.00529704	0.013378	0.013941	0.0545845	0.00492215	0.00278372	0.00086537	0.00858433	0.00503839	0.00399481	0.0151189	0.00257064	0.0393671	0.0173717	0.00620937	0.00380483	0.0049905	0.00519718	0.0178174	0.0189966	0.044025	0.00267472	0.0670996	0.00271174	0.0474343	0.0448822	0.0105109	0.0577838	0.0447988	0.00257064	0.00468432	0.0206018	0.004793	0.0385112	0.00256864	0.00582788
Unigene0000050	0.0016626	0.00293392	0.00474561	0.0199374	0.0267692	0.0188333	0.0541803	0.0677299	0.00292093	0.0246488	0.00528676	0.0219294	0.0048847	0.00423975	0.0155116	0.0109889	0.0363381	0.00461014	0.00258104	0.000720191	0.00438922	0.00436084	0.00409209	0.00983525	0.00228507	0.0272699	0.0110257	0.00436084	0.0027136	0.00469503	0.00334213	0.0130899	0.0189882	0.0417676	0.00364825	0.061425	0.00196158	0.0358993	0.0334698	0.014144	0.0481039	0.0430621	0.00172022	0.00436961	0.0189966	0.00352531	0.0358228	0.00132475	0.0042328
Unigene0018229	0.00486972	0.0112772	0.00258104	0.0770174	0.00799516	0.0551849	0.00686468	0.0381699	0.00669639	0.102898	0.0122757	0.141765	0.0217107	0.0238568	0.0869101	0.0115093	0.00459245	0.00811499	0.00628452	0.00271043	0.00109344	0.00233737	0.0086537	0.00196227	0.0051546	0.0108249	0.0029263	0.00724509	0.00328358	0.00698053	0.00881096	0.0189966	0.0810358	0.178618	0.0155004	0.0274105	0.00638836	0.0129612	0.00425449	0.0523829	0.00990029	0.0677536	0.0041319	0.0271017	0.0116246	0.00571344	0.0806459	0.00166442	0.00248808
Unigene0000824	0.000720191	0.00139083	0.0134812	0.0201079	0.0314723	0.0202684	0.104304	0.0244156	0.00346589	0.0315096	0.00303209	0.0223034	0.00266908	0.00367395	0.00657691	0.0231697	0.0464878	0.00294967	0.00113508	0.00252601	0.00800621	0.0135405	0.00225328	0.0186269	0.000905407	0.0560956	0.0447825	0.00529474	0.00162336	0.00230729	0.0066455	0.0277147	0.00734199	0.0170768	0.00693233	0.0577838	0.000763157	0.0224323	0.0464878	0.015053	0.0678269	0.0294283	0.00169633	0.0013907	0.0506897	0.00227188	0.00371847	0.0073975	0.00555767
Unigene0015111	0.000841718	0.00283963	0.00561502	0.0266549	0.0108605	0.0233453	0.0442734	0.016668	0.0043832	0.0530886	0.00124016	0.0326119	0.0082044	0.00690987	0.0132337	0.0121041	0.0212994	0.00246687	0.0018047	0.00125585	0.00263334	0.00893331	0.00380483	0.00887825	0.00107849	0.0299105	0.0231646	0.00492215	0.000879138	0.0023644	0.00647793	0.0202205	0.0192792	0.0278627	0.00413245	0.0341501	0.000720191	0.0100525	0.0193031	0.0271726	0.0316374	0.0424705	0.000526373	0.00214508	0.0211805	0.0013907	0.0145325	0.00179712	0.00173728
Unigene0014867	0.0016626	0.00311489	0.00647793	0.0173106	0.0271269	0.0190905	0.0705295	0.0668549	0.00340925	0.0231697	0.00380042	0.0148904	0.00518571	0.00438922	0.00985227	0.0127026	0.0484113	0.00340925	0.00256864	0.000727501	0.00673269	0.00616446	0.00420523	0.0141447	0.00214545	0.0366514	0.0189719	0.00493281	0.00258104	0.00448199	0.00458825	0.0189882	0.01747	0.0313624	0.0023148	0.0579285	0.00184601	0.0385545	0.0408468	0.0109377	0.054954	0.0397019	0.00160223	0.00257064	0.019098	0.00380887	0.0300213	0.00184601	0.00461014
Unigene0011952	0.00283625	0.00610554	0.0187849	0.0810805	0.00764958	0.0687968	0.047481	0.0190543	0.00747225	0.0657966	0.000713696	0.0371973	0.0121071	0.0106715	0.0124719	0.0420739	0.0272467	0.00326681	0.0048729	0.00254723	0.00328358	0.0243502	0.010015	0.0187849	0.00338206	0.0570372	0.0487378	0.00585423	0.00154505	0.00730792	0.0106446	0.0628297	0.0237682	0.0247325	0.0115579	0.020057	0.00101087	0.0168602	0.0248814	0.0369031	0.0512803	0.0327899	0.0032768	0.00275729	0.018958	0.00617297	0.0157559	0.0052358	0.00473048
Unigene0008062	0.000545398	0.000545398	0.0122341	0.0165365	0.0408174	0.0217594	0.101704	0.0421622	0.00331515	0.0291666	0.00992778	0.0255705	0.0014867	0.00492215	0.00958062	0.0217594	0.0517823	0.00459245	0.000574245	0.00106677	0.00872353	0.00561281	0.000763157	0.017058	0.000677757	0.0608571	0.0314091	0.00736222	0.00256864	0.00142459	0.00720984	0.0180832	0.0073459	0.0423173	0.00459537	0.0607374	0.00116928	0.0298099	0.0444018	0.0124447	0.0592224	0.0424952	0.0026677	0.00461014	0.0377934	0.00185421	0.0132188	0.00746905	0.00458825
Unigene0010014	0.0106209	0.0103674	0.0315467	0.0123308	0.117517	0.0235528	0.260578	0.23433	0.015053	0.0132337	0.0231053	0.00433704	0.0095529	0.00919769	0.00708855	0.0353101	0.215673	0.0186873	0.0124769	0.00530046	0.044037	0.0243177	0.0148523	0.0622411	0.0126443	0.118336	0.0564881	0.0226764	0.0210687	0.0203166	0.0169657	0.0354242	0.0163721	0.0326554	0.00495015	0.175546	0.012139	0.163502	0.175855	0.00831643	0.194377	0.0684349	0.0133836	0.00759717	0.047481	0.0207514	0.058239	0.015053	0.0291356
Unigene0016078	0.000526373	0.000983836	0.00642378	0.0266549	0.0231894	0.0233008	0.0553388	0.0321395	0.00143611	0.0257815	0.00298542	0.0284683	0.00179712	0.00258104	0.0123048	0.0185427	0.0286201	0.00216725	0.000763157	0.0009715	0.00294326	0.00522843	0.00154505	0.00823677	0.000720191	0.0340804	0.0215335	0.00229983	0.000841718	0.00205471	0.00271174	0.0225474	0.0113056	0.0290614	0.0066455	0.0443448	0.000545398	0.0222593	0.0298616	0.0117938	0.0473848	0.0231697	0.00146202	0.00228507	0.032544	0.00229763	0.00893331	0.00323852	0.00371847
Unigene0013107	0.0135484	0.0256941	0.0303925	0.120844	0.00939773	0.0961658	0.0621554	0.0343496	0.0199164	0.0857894	0.000527641	0.0354233	0.0363381	0.0204087	0.0179282	0.0567612	0.0447825	0.00746382	0.0212994	0.00945355	0.0100245	0.0545483	0.0359881	0.0354318	0.0158641	0.0695621	0.0766457	0.0126228	0.00561502	0.0266478	0.0204087	0.116932	0.0479805	0.0180832	0.0189719	0.0287987	0.00528676	0.0319382	0.0417019	0.0556606	0.082398	0.0412508	0.00756016	0.00369424	0.0226056	0.0212387	0.0313624	0.0082044	0.0146612
Unigene0018829	0.000393209	0.00120361	0.00822376	0.022807	0.0166281	0.0246646	0.0590033	0.0137883	0.00458825	0.0570998	0.00309144	0.0369307	0.00462272	0.00819107	0.0119576	0.0156719	0.0263386	0.00267472	0.000720191	0.00108637	0.00395267	0.0072325	0.0014867	0.0110122	0.000413822	0.0441352	0.030249	0.00714075	0.0009715	0.000841718	0.00930691	0.0189963	0.0134812	0.0369939	0.00382587	0.0343861	0.000560716	0.00914335	0.0217376	0.025425	0.0322954	0.0479605	0.00087459	0.0031153	0.0266036	0.000707452	0.0100794	0.00412024	0.00155232
Unigene0009356	0.000753462	0.00196158	0.0109326	0.0256941	0.0181297	0.0246488	0.0716402	0.0167493	0.00462272	0.0462075	0.00166442	0.0267442	0.00514474	0.00555767	0.00775102	0.020057	0.0321542	0.00279217	0.00152338	0.0017476	0.00459537	0.0135405	0.00306872	0.0151189	0.000941412	0.046765	0.0374819	0.00582559	0.00118132	0.00230729	0.00760993	0.0254697	0.0113026	0.0203795	0.00539996	0.0404439	0.000545398	0.0138434	0.030249	0.0242245	0.048131	0.038287	0.00102372	0.00160697	0.0316374	0.00160223	0.00722266	0.0042081	0.00294299
Unigene0017801	0.000770934	0.00156044	0.0062872	0.0275441	0.0205128	0.025757	0.0501634	0.042163	0.00244848	0.0291666	0.00343344	0.0254835	0.00294967	0.00375781	0.0121071	0.0172683	0.0293886	0.00331515	0.0014867	0.000526373	0.0026677	0.00513222	0.00254723	0.00928487	0.00116745	0.0335721	0.0165365	0.00340925	0.00151818	0.00286152	0.0033165	0.0178024	0.0135928	0.0371525	0.00460686	0.0425971	0.000720191	0.0252826	0.0273209	0.0164235	0.0452317	0.0362254	0.00160223	0.00340925	0.0189618	0.00248808	0.0225474	0.00187309	0.00294967
Unigene0004336	0.000700167	0.00216725	0.00421561	0.0440476	0.00776612	0.0383269	0.0246738	0.0187208	0.00235723	0.0553104	0.00250623	0.0562262	0.00530291	0.00819107	0.0249467	0.0156368	0.0124447	0.00154505	0.000905407	0.000770934	0.0012556	0.00338746	0.0018593	0.00387644	0.000720191	0.025992	0.016163	0.00283289	0.000413822	0.00151818	0.00501809	0.0263725	0.0270965	0.0565793	0.00590477	0.0205128	0.000763157	0.00909905	0.0105455	0.0230279	0.0203166	0.030665	0.00116954	0.00478991	0.0170887	0.00177108	0.017579	0.00230729	0.0013907
Unigene0011473	0.00239792	0.00562947	0.0124719	0.0465948	0.00994448	0.0365165	0.049662	0.0164264	0.00874472	0.0679055	0.000879138	0.0340804	0.0138857	0.00911033	0.0121071	0.0237651	0.0232524	0.00537673	0.00501393	0.00250147	0.00279217	0.0218031	0.0106446	0.0162329	0.0030863	0.0388503	0.0327703	0.00754044	0.00205471	0.00660854	0.00914335	0.0286899	0.019817	0.0220551	0.00950546	0.0351237	0.000983836	0.0124922	0.0234231	0.0459743	0.0472054	0.0525177	0.00159396	0.00275267	0.0212024	0.00306872	0.0187849	0.00256864	0.00328358
Unigene0001235	0.000763157	0.00169678	0.00968872	0.0167413	0.0248771	0.0189882	0.0870306	0.0358228	0.00399024	0.0296973	0.00250273	0.0146708	0.00380887	0.00403148	0.00501809	0.0167713	0.0464878	0.0031153	0.00154505	0.000770934	0.00619329	0.0100292	0.00283734	0.0173787	0.00107303	0.048131	0.0303983	0.00582788	0.00182565	0.00258104	0.00594193	0.0196633	0.00911033	0.0210255	0.00258104	0.0516646	0.000720191	0.0255753	0.0399786	0.0154514	0.0582862	0.0413933	0.00107849	0.00151376	0.0247393	0.00195946	0.0147958	0.00283734	0.00341664
Unigene0001952	0.000763157	0.00160801	0.00625521	0.034907	0.0165653	0.0360614	0.0401135	0.0370028	0.00257013	0.0394451	0.00465764	0.0380144	0.00344545	0.0069086	0.0182944	0.0187849	0.025425	0.00255279	0.000995596	0.000464254	0.00271043	0.00336824	0.00165734	0.00746628	0.00086537	0.0367853	0.0177354	0.00398967	0.00116745	0.0018795	0.00517481	0.0236679	0.0203166	0.0585296	0.00421207	0.0292734	0.000983836	0.0208139	0.0204579	0.0169292	0.0319656	0.0360614	0.002043	0.00547774	0.0158338	0.00244848	0.0246635	0.00275729	0.00231669
Unigene0007731	0.00231669	0.00399481	0.00451563	0.0315876	0.0233882	0.0306094	0.038478	0.0754141	0.00262841	0.0294568	0.007596	0.0360221	0.00584602	0.00707201	0.0268235	0.0138362	0.0309133	0.00374287	0.00269778	0.000904525	0.00423106	0.00263334	0.00374287	0.00708691	0.00257618	0.0266549	0.00984028	0.00390424	0.00257618	0.00476458	0.00413245	0.0216871	0.0311978	0.070034	0.00476458	0.0453253	0.00300015	0.0366514	0.0266036	0.0130827	0.0366179	0.0362429	0.00283734	0.00784882	0.0168602	0.00547774	0.0433346	0.00206398	0.00458825
Unigene0011928	0.00177108	0.00340925	0.0168602	0.0728237	0.0108249	0.0702747	0.0479605	0.0202513	0.00420523	0.0556897	0.00170912	0.0447988	0.00613651	0.0100855	0.0161841	0.0418743	0.0291122	0.00155232	0.00206398	0.00228507	0.00423106	0.0144696	0.003734	0.0146708	0.00174069	0.0627934	0.050806	0.00425449	0.000770934	0.00336176	0.0100632	0.0730948	0.0242281	0.0354544	0.00992778	0.0167869	0.00103726	0.0173565	0.0246488	0.0218279	0.0424705	0.021163	0.00364825	0.00314947	0.0249413	0.00538742	0.00908708	0.00881888	0.00458825
Unigene0014993	0.000995596	0.00314947	0.00771379	0.036622	0.00916259	0.0309029	0.0425971	0.0109377	0.00502613	0.0651153	0.00113508	0.0413933	0.00904203	0.00856729	0.015053	0.0173565	0.0189618	0.00252227	0.00196227	0.0018795	0.00257013	0.011908	0.00420523	0.00961808	0.00120501	0.0344488	0.0294555	0.00528676	0.000787874	0.00250623	0.00815837	0.0271689	0.0206325	0.0286125	0.00647793	0.0287044	0.000720191	0.00756016	0.0179049	0.032544	0.0314783	0.0399595	0.000841718	0.00250147	0.0245136	0.00161054	0.0108249	0.00286152	0.00196158
Unigene0012114	0.00440005	0.0102948	0.0156433	0.0523591	0.0113284	0.0417755	0.0587641	0.029628	0.0101212	0.0547936	0.000526373	0.0233132	0.0184549	0.00904203	0.00992778	0.028024	0.0349094	0.00530046	0.0090041	0.00305588	0.00478525	0.0286329	0.0178663	0.0220065	0.00582242	0.0440988	0.0392637	0.00750222	0.00291181	0.0126737	0.0095529	0.0425971	0.0245854	0.0156285	0.00890218	0.0381538	0.00183263	0.0236596	0.0336609	0.039013	0.0642663	0.0449634	0.00236305	0.00196811	0.01904	0.00714642	0.0246786	0.00258104	0.00610554
Unigene0013328	0.000911335	0.00229763	0.00328358	0.013731	0.0244612	0.0127408	0.0497495	0.0422993	0.00340925	0.0351558	0.00582559	0.0294283	0.00538742	0.005341	0.0178663	0.0060482	0.0272986	0.0048414	0.00173728	0.000763157	0.00361364	0.00328358	0.00272488	0.00724909	0.00135277	0.0228967	0.00914335	0.00561502	0.00236305	0.00256864	0.00431518	0.00619329	0.0182908	0.0468887	0.00323183	0.0623757	0.00164865	0.0217622	0.0252742	0.0200666	0.0351237	0.0562433	0.000837576	0.00492215	0.0217622	0.00147495	0.030249	0.00110627	0.0023644
[truncated: 1 more columns]
